# Supplementary material for: Aqua­tris[6-(3,5-dimethyl-1H-pyrazol-1-yl)picolinato]-κ6 N,N′,O;κO-dysprosium(III) trihydrate
Source: Acta Crystallogr Sect E Struct Rep Online. 2008 Jan 25;64(Pt 2):m408–9. doi: 10.1107/S1600536808001943 (PMC2960341; doi:10.1107/S1600536808001943)
Supplement: Supplementary file 1 [file e-64-0m408-sup1.cif]

##############################################################################
###                                                                        ###
###        Electronic paper (Acta Crystallographica Section E)             ###
###                                                                        ###
##############################################################################
#                                                                            #
# This CIF contains the data in a paper accepted for publication in Acta     #
# Crystallographica Section E. It conforms to the requirements of Notes      #
# for Authors for Section E, and has been peer reviewed under the auspices   #
# of the IUCr Commission on Journals.                                        #
#                                                                            #
# Full details of the Crystallographic Information File format               #
# are given in the paper "The Crystallographic Information File (CIF):       #
# a New Standard Archive File for Crystallography" by S. R. Hall, F. H.      #
# Allen and I. D. Brown [Acta Cryst. (1991), A47, 655-685].                  #
#                                                                            #
# The current version of the core CIF dictionary is obtainable from          #
# ftp://ftp.iucr.org/pub/cif_core.dic. The current version number is 2.1.    #
#                                                                            #
# Software is freely available for graphical display of the structure(s) in  #
# this CIF.  For information consult the CIF home page http://www.iucr.org/  #
# cif/home.html                                                              #
#                                                                            #
##############################################################################
                                             
data_I
_audit_creation_method     SHELXL-97
_chemical_name_systematic
;
Aquatris[6-(3,5-dimethyl-1<i>H</i>-pyrazol-1-yl)picolinato]-
\k^6^N,N',O;\kO-dysprosium(III) trihydrate
;
_chemical_name_common     ?
_chemical_formula_moiety     'C33 H32 N9 Dy O7, 3(H2 O)'
_chemical_formula_sum     'C33 H38 Dy N9 O10'
_chemical_formula_iupac     '[Dy (C11 H10 N3 O2)3 (H2 O)], 3H2 O'
_chemical_formula_weight     883.22
_chemical_melting_point     ?
_symmetry_cell_setting     Monoclinic
_symmetry_space_group_name_H-M     'P 21/n'
_symmetry_space_group_name_Hall     '-P 2yn'
loop_
    _symmetry_equiv_pos_as_xyz
    'x, y, z'
    '-x+1/2, y+1/2, -z+1/2'
    '-x, -y, -z'
    'x-1/2, -y-1/2, z-1/2'
_cell_length_a     15.4709(18)
_cell_length_b     12.8466(12)
_cell_length_c     18.543(2)
_cell_angle_alpha     90.00
_cell_angle_beta     99.741(2)
_cell_angle_gamma     90.00
_cell_volume     3632.3(7)
_cell_formula_units_Z     4
_cell_measurement_reflns_used     5527
_cell_measurement_theta_min     2.229
_cell_measurement_theta_max     26.968
_cell_measurement_temperature     298(2)
_exptl_crystal_description     block
_exptl_crystal_colour     colorless
_exptl_crystal_size_max     0.30
_exptl_crystal_size_mid     0.24
_exptl_crystal_size_min     0.17
_exptl_crystal_density_diffrn     1.615
_exptl_crystal_density_meas     ?
_exptl_crystal_density_method     'not measured'
_exptl_crystal_F_000     1780
_exptl_absorpt_coefficient_mu     2.126
_exptl_absorpt_correction_type     multi-scan
_exptl_absorpt_process_details     '(SADABS; Sheldrick, 1996)'
_exptl_absorpt_correction_T_min     0.5680
_exptl_absorpt_correction_T_max     0.7139
_exptl_special_details
;
;
_diffrn_ambient_temperature     298(2)
_diffrn_radiation_type     MoK\a
_diffrn_radiation_wavelength     0.71073
_diffrn_radiation_source     'fine-focus sealed tube'
_diffrn_radiation_monochromator     graphite
_diffrn_measurement_device_type     'Siemens CCD area-detector'
_diffrn_measurement_method     '\f and \w'
_diffrn_detector_area_resol_mean     ?
_diffrn_reflns_number     17074
_diffrn_reflns_av_R_equivalents     0.0626
_diffrn_reflns_av_sigmaI/netI     0.0697
_diffrn_reflns_theta_min     1.59
_diffrn_reflns_theta_max     25.01
_diffrn_reflns_theta_full     25.01
_diffrn_measured_fraction_theta_max     0.980
_diffrn_measured_fraction_theta_full     0.980
_diffrn_reflns_limit_h_min     -17
_diffrn_reflns_limit_h_max     18
_diffrn_reflns_limit_k_min     -15
_diffrn_reflns_limit_k_max     11
_diffrn_reflns_limit_l_min     -20
_diffrn_reflns_limit_l_max     22
_diffrn_standards_number     ?
_diffrn_standards_interval_count     ?
_diffrn_standards_interval_time     ?
_diffrn_standards_decay_%     ?
_refine_special_details
;
 Refinement of F^2^ against ALL reflections.  The weighted R-factor wR and
 goodness of fit S are based on F^2^, conventional R-factors R are based
 on F, with F set to zero for negative F^2^. The threshold expression of
 F^2^ > 2sigma(F^2^) is used only for calculating R-factors(gt) etc. and is
 not relevant to the choice of reflections for refinement. R-factors based
 on F^2^ are statistically about twice as large as those based on F, and R-
 factors based on ALL data will be even larger.
;
_reflns_number_total     6277
_reflns_number_gt     4009
_reflns_threshold_expression     I>2\s(I)
_refine_ls_structure_factor_coef     Fsqd
_refine_ls_matrix_type     full
_refine_ls_R_factor_all     0.0922
_refine_ls_R_factor_gt     0.0499
_refine_ls_wR_factor_gt     0.0969
_refine_ls_wR_factor_ref     0.1176
_refine_ls_goodness_of_fit_ref     1.037
_refine_ls_restrained_S_all     1.037
_refine_ls_number_reflns     6277
_refine_ls_number_parameters     478
_refine_ls_number_restraints     0
_refine_ls_hydrogen_treatment     constr
_refine_ls_weighting_scheme     calc
_refine_ls_weighting_details
              'w=1/[\s^2^(Fo^2^)+(0.0405P)^2^+8.4683P] where P=(Fo^2^+2Fc^2^)/3'
_atom_sites_solution_hydrogens     geom
_atom_sites_solution_primary     direct
_atom_sites_solution_secondary     difmap
_refine_ls_shift/su_max     0.001
_refine_ls_shift/su_mean     0.000
_refine_diff_density_max     1.453
_refine_diff_density_min     -0.927
_refine_ls_extinction_method     none
_refine_ls_extinction_coef     ?
loop_
    _atom_type_symbol
    _atom_type_description
    _atom_type_scat_dispersion_real
    _atom_type_scat_dispersion_imag
    _atom_type_scat_source
    'C' 'C' 0.0033 0.0016
                         'International Tables Vol C Tables 4.2.6.8 and 6.1.1.4'
    'H' 'H' 0.0000 0.0000
                         'International Tables Vol C Tables 4.2.6.8 and 6.1.1.4'
    'N' 'N' 0.0061 0.0033
                         'International Tables Vol C Tables 4.2.6.8 and 6.1.1.4'
    'O' 'O' 0.0106 0.0060
                         'International Tables Vol C Tables 4.2.6.8 and 6.1.1.4'
    'Dy' 'Dy' -0.1892 4.4098
                         'International Tables Vol C Tables 4.2.6.8 and 6.1.1.4'
_computing_data_collection     'SMART (Siemens, 1996)'
_computing_cell_refinement     'SMART (Siemens, 1996)'
_computing_data_reduction     'SAINT (Siemens, 1996)'
_computing_structure_solution     'SHELXS97 (Sheldrick, 2008)'
_computing_structure_refinement     'SHELXL97 (Sheldrick, 2008)'
_computing_molecular_graphics     'SHELXTL (Sheldrick, 2008)'
_computing_publication_material
                             'SHELXTL (Sheldrick, 2008) and PLATON (Spek, 2003)'
loop_
    _atom_site_type_symbol
    _atom_site_label
    _atom_site_fract_x
    _atom_site_fract_y
    _atom_site_fract_z
    _atom_site_U_iso_or_equiv
    _atom_site_adp_type
    _atom_site_calc_flag
    _atom_site_refinement_flags
    _atom_site_occupancy
    _atom_site_disorder_assembly
    _atom_site_disorder_group
    Dy Dy1 0.75071(2) 0.66687(2) 1.003769(16) 0.03410(12) Uani d . 1 . .
    N N1 0.6309(4) 0.5937(4) 1.0664(3) 0.0361(14) Uani d . 1 . .
    N N2 0.5241(4) 0.6864(5) 0.9895(3) 0.0396(15) Uani d . 1 . .
    N N3 0.5898(4) 0.7133(5) 0.9520(3) 0.0386(14) Uani d . 1 . .
    N N4 0.8662(4) 0.5887(5) 0.9402(3) 0.0414(15) Uani d . 1 . .
    N N5 0.9742(4) 0.6866(5) 1.0092(4) 0.0506(17) Uani d . 1 . .
    N N6 0.9143(4) 0.7066(5) 1.0545(3) 0.0485(17) Uani d . 1 . .
    N N7 0.8795(4) 0.8013(5) 0.8338(3) 0.0455(16) Uani d . 1 . .
    N N8 0.9188(4) 0.7169(5) 0.7327(3) 0.0485(16) Uani d . 1 . .
    N N9 0.9861(5) 0.6876(5) 0.6967(3) 0.0524(18) Uani d . 1 . .
    O O1 0.7997(4) 0.5476(5) 1.0950(3) 0.0616(16) Uani d . 1 . .
    O O2 0.7858(4) 0.4614(5) 1.1964(3) 0.084(2) Uani d . 1 . .
    O O3 0.7008(3) 0.5403(4) 0.9230(3) 0.0567(15) Uani d . 1 . .
    O O4 0.7111(5) 0.4224(6) 0.8381(4) 0.094(2) Uani d . 1 . .
    O O5 0.7797(3) 0.8105(4) 0.9442(2) 0.0444(13) Uani d . 1 . .
    O O6 0.8256(5) 0.9737(5) 0.9672(4) 0.087(2) Uani d . 1 . .
    O O7 0.7206(3) 0.7929(4) 1.0893(2) 0.0492(13) Uani d . 1 . .
    H H7D 0.6888 0.7698 1.1189 0.059 Uiso d R 1 . .
    H H7E 0.6992 0.8488 1.0692 0.059 Uiso d R 1 . .
    O O8 0.8288(4) 0.2837(4) 0.2749(3) 0.0619(15) Uani d . 1 . .
    H H8A 0.8104 0.3374 0.2502 0.074 Uiso d R 1 . .
    H H8B 0.8844 0.2873 0.2855 0.074 Uiso d R 1 . .
    O O9 0.7072(5) -0.0051(5) 0.0552(3) 0.094(3) Uani d . 1 . .
    H H9A 0.7490 -0.0074 0.0308 0.113 Uiso d R 1 . .
    H H9B 0.7232 0.0315 0.0933 0.113 Uiso d R 1 . .
    O O10 0.7578(5) 0.6130(6) 0.3125(3) 0.099(2) Uani d . 1 . .
    H H10A 0.7319 0.6644 0.2894 0.119 Uiso d R 1 . .
    H H10B 0.7670 0.5674 0.2814 0.119 Uiso d R 1 . .
    C C1 0.7554(6) 0.5094(7) 1.1399(4) 0.054(2) Uani d . 1 . .
    C C2 0.6573(5) 0.5279(6) 1.1235(4) 0.0439(19) Uani d . 1 . .
    C C3 0.6000(6) 0.4839(7) 1.1636(4) 0.055(2) Uani d . 1 . .
    H H3 0.6197 0.4401 1.2029 0.066 Uiso calc R 1 . .
    C C4 0.5124(6) 0.5070(7) 1.1436(4) 0.059(2) Uani d . 1 . .
    H H4 0.4716 0.4759 1.1683 0.071 Uiso calc R 1 . .
    C C5 0.4849(5) 0.5744(7) 1.0883(4) 0.052(2) Uani d . 1 . .
    H H5 0.4259 0.5921 1.0761 0.063 Uiso calc R 1 . .
    C C6 0.5470(5) 0.6171(6) 1.0500(4) 0.0406(18) Uani d . 1 . .
    C C7 0.3586(5) 0.7125(8) 0.9814(5) 0.069(3) Uani d . 1 . .
    H H7A 0.3401 0.6412 0.9763 0.103 Uiso calc R 1 . .
    H H7B 0.3158 0.7560 0.9522 0.103 Uiso calc R 1 . .
    H H7C 0.3644 0.7329 1.0318 0.103 Uiso calc R 1 . .
    C C8 0.4452(5) 0.7243(7) 0.9564(4) 0.049(2) Uani d . 1 . .
    C C9 0.4607(5) 0.7774(7) 0.8958(4) 0.053(2) Uani d . 1 . .
    H H9 0.4196 0.8126 0.8621 0.064 Uiso calc R 1 . .
    C C10 0.5501(5) 0.7684(6) 0.8948(4) 0.047(2) Uani d . 1 . .
    C C11 0.5989(6) 0.8110(7) 0.8377(4) 0.060(2) Uani d . 1 . .
    H H11A 0.6177 0.8808 0.8505 0.090 Uiso calc R 1 . .
    H H11B 0.5610 0.8113 0.7910 0.090 Uiso calc R 1 . .
    H H11C 0.6491 0.7682 0.8351 0.090 Uiso calc R 1 . .
    C C12 0.7414(6) 0.4911(7) 0.8808(4) 0.052(2) Uani d . 1 . .
    C C13 0.8373(5) 0.5204(6) 0.8873(4) 0.048(2) Uani d . 1 . .
    C C14 0.8902(6) 0.4777(7) 0.8429(4) 0.059(2) Uani d . 1 . .
    H H14 0.8681 0.4303 0.8065 0.071 Uiso calc R 1 . .
    C C15 0.9773(6) 0.5071(7) 0.8537(5) 0.063(2) Uani d . 1 . .
    H H15 1.0145 0.4802 0.8239 0.075 Uiso calc R 1 . .
    C C16 1.0093(6) 0.5766(7) 0.9088(5) 0.060(2) Uani d . 1 . .
    H H16 1.0680 0.5961 0.9174 0.072 Uiso calc R 1 . .
    C C17 0.9503(5) 0.6165(6) 0.9511(4) 0.046(2) Uani d . 1 . .
    C C18 1.1332(6) 0.7357(9) 0.9999(6) 0.094(4) Uani d . 1 . .
    H H18A 1.1539 0.6657 0.9966 0.142 Uiso calc R 1 . .
    H H18B 1.1781 0.7769 1.0288 0.142 Uiso calc R 1 . .
    H H18C 1.1189 0.7649 0.9517 0.142 Uiso calc R 1 . .
    C C19 1.0545(6) 0.7351(8) 1.0347(5) 0.068(3) Uani d . 1 . .
    C C20 1.0409(7) 0.7832(8) 1.0969(6) 0.080(3) Uani d . 1 . .
    H H20 1.0822 0.8231 1.1272 0.096 Uiso calc R 1 . .
    C C21 0.9556(6) 0.7636(8) 1.1085(5) 0.065(3) Uani d . 1 . .
    C C22 0.9154(7) 0.7962(9) 1.1728(5) 0.091(4) Uani d . 1 . .
    H H22A 0.8691 0.8451 1.1573 0.136 Uiso calc R 1 . .
    H H22B 0.9593 0.8280 1.2088 0.136 Uiso calc R 1 . .
    H H22C 0.8919 0.7362 1.1937 0.136 Uiso calc R 1 . .
    C C23 0.8286(5) 0.8888(7) 0.9366(4) 0.0481(19) Uani d . 1 . .
    C C24 0.8961(5) 0.8752(6) 0.8868(4) 0.0472(19) Uani d . 1 . .
    C C25 0.9700(6) 0.9355(7) 0.8983(4) 0.060(2) Uani d . 1 . .
    H H25 0.9788 0.9847 0.9356 0.073 Uiso calc R 1 . .
    C C26 1.0319(6) 0.9207(7) 0.8524(5) 0.066(3) Uani d . 1 . .
    H H26 1.0837 0.9590 0.8592 0.080 Uiso calc R 1 . .
    C C27 1.0154(6) 0.8492(7) 0.7972(4) 0.060(2) Uani d . 1 . .
    H H27 1.0554 0.8389 0.7656 0.072 Uiso calc R 1 . .
    C C28 0.9382(5) 0.7923(6) 0.7890(4) 0.0464(19) Uani d . 1 . .
    C C29 0.7571(6) 0.6856(7) 0.7301(4) 0.062(2) Uani d . 1 . .
    H H29A 0.7139 0.6385 0.7052 0.092 Uiso calc R 1 . .
    H H29B 0.7382 0.7560 0.7195 0.092 Uiso calc R 1 . .
    H H29C 0.7642 0.6737 0.7818 0.092 Uiso calc R 1 . .
    C C30 0.8417(6) 0.6681(7) 0.7049(4) 0.051(2) Uani d . 1 . .
    C C31 0.8611(6) 0.6068(7) 0.6500(4) 0.062(2) Uani d . 1 . .
    H H31 0.8221 0.5636 0.6202 0.074 Uiso calc R 1 . .
    C C32 0.9491(6) 0.6201(7) 0.6464(4) 0.058(2) Uani d . 1 . .
    C C33 1.0021(7) 0.5682(8) 0.5948(5) 0.081(3) Uani d . 1 . .
    H H33A 1.0631 0.5689 0.6163 0.121 Uiso calc R 1 . .
    H H33B 0.9941 0.6054 0.5493 0.121 Uiso calc R 1 . .
    H H33C 0.9828 0.4976 0.5862 0.121 Uiso calc R 1 . .
loop_
    _atom_site_aniso_label
    _atom_site_aniso_U_11
    _atom_site_aniso_U_22
    _atom_site_aniso_U_33
    _atom_site_aniso_U_12
    _atom_site_aniso_U_13
    _atom_site_aniso_U_23
    Dy1 0.02830(17) 0.03581(18) 0.03982(18) -0.0007(2) 0.01043(12) 0.00066(18)
    N1 0.035(4) 0.035(4) 0.042(3) -0.007(3) 0.015(3) 0.001(3)
    N2 0.028(3) 0.048(4) 0.045(3) -0.004(3) 0.013(3) -0.004(3)
    N3 0.024(3) 0.045(4) 0.048(3) 0.003(3) 0.009(3) -0.002(3)
    N4 0.041(4) 0.041(4) 0.046(3) 0.002(3) 0.016(3) 0.003(3)
    N5 0.033(4) 0.052(5) 0.066(4) -0.006(3) 0.005(3) 0.005(3)
    N6 0.033(4) 0.057(5) 0.052(4) 0.000(3) -0.003(3) 0.003(3)
    N7 0.048(4) 0.047(4) 0.044(3) 0.005(3) 0.016(3) 0.006(3)
    N8 0.051(4) 0.050(4) 0.046(3) 0.006(3) 0.015(3) 0.001(3)
    N9 0.054(5) 0.050(5) 0.058(4) 0.003(3) 0.024(3) -0.002(3)
    O1 0.045(4) 0.074(4) 0.068(3) 0.012(3) 0.015(3) 0.023(3)
    O2 0.077(5) 0.092(5) 0.082(4) 0.023(4) 0.011(4) 0.050(4)
    O3 0.042(4) 0.063(4) 0.069(3) -0.011(3) 0.019(3) -0.027(3)
    O4 0.070(5) 0.096(6) 0.121(5) -0.017(4) 0.025(4) -0.061(5)
    O5 0.043(3) 0.049(3) 0.044(3) -0.007(2) 0.013(2) 0.003(2)
    O6 0.102(6) 0.070(5) 0.104(5) -0.026(4) 0.061(4) -0.037(4)
    O7 0.055(4) 0.052(3) 0.046(3) -0.003(3) 0.022(2) -0.003(2)
    O8 0.062(4) 0.066(4) 0.060(3) 0.012(3) 0.020(3) 0.013(3)
    O9 0.135(7) 0.073(5) 0.093(4) -0.003(4) 0.069(5) -0.015(4)
    O10 0.107(7) 0.105(6) 0.077(4) 0.014(5) -0.007(4) 0.001(4)
    C1 0.051(6) 0.059(6) 0.052(4) 0.004(4) 0.011(4) 0.017(4)
    C2 0.044(5) 0.043(5) 0.045(4) -0.005(4) 0.012(3) 0.004(3)
    C3 0.062(6) 0.060(6) 0.046(4) -0.010(5) 0.019(4) 0.010(4)
    C4 0.058(6) 0.069(6) 0.056(5) -0.020(5) 0.026(4) 0.004(5)
    C5 0.037(5) 0.066(6) 0.057(5) -0.015(4) 0.017(4) -0.002(4)
    C6 0.032(5) 0.045(5) 0.046(4) -0.007(4) 0.010(3) -0.010(3)
    C7 0.035(5) 0.081(7) 0.093(6) 0.013(5) 0.017(4) -0.002(5)
    C8 0.032(5) 0.053(5) 0.062(5) 0.000(4) 0.008(4) -0.006(4)
    C9 0.033(5) 0.056(6) 0.068(5) 0.004(4) 0.001(4) 0.005(4)
    C10 0.036(5) 0.050(5) 0.054(4) 0.002(4) 0.006(4) 0.009(4)
    C11 0.050(5) 0.067(6) 0.061(5) 0.003(5) 0.002(4) 0.020(4)
    C12 0.052(5) 0.049(5) 0.057(4) -0.002(4) 0.015(4) -0.018(4)
    C13 0.044(5) 0.052(6) 0.053(4) 0.008(4) 0.019(4) -0.001(4)
    C14 0.060(6) 0.060(6) 0.062(5) 0.012(5) 0.025(4) -0.006(4)
    C15 0.056(6) 0.069(7) 0.069(5) 0.017(5) 0.026(5) 0.002(5)
    C16 0.044(6) 0.067(7) 0.071(5) 0.006(5) 0.019(4) 0.012(5)
    C17 0.036(5) 0.049(5) 0.056(4) 0.001(4) 0.014(4) 0.018(4)
    C18 0.047(7) 0.100(9) 0.135(9) -0.011(6) 0.013(6) 0.012(7)
    C19 0.035(6) 0.073(7) 0.092(7) -0.009(5) 0.000(5) 0.007(6)
    C20 0.052(7) 0.075(8) 0.103(8) -0.007(6) -0.017(6) -0.004(6)
    C21 0.045(6) 0.068(7) 0.075(6) -0.005(5) -0.013(5) 0.000(5)
    C22 0.077(8) 0.107(9) 0.077(6) 0.013(7) -0.018(6) -0.029(6)
    C23 0.046(5) 0.053(5) 0.047(4) -0.004(4) 0.015(4) -0.002(4)
    C24 0.052(5) 0.047(5) 0.043(4) -0.004(4) 0.011(4) 0.004(4)
    C25 0.059(6) 0.064(6) 0.061(5) -0.011(5) 0.019(4) -0.005(4)
    C26 0.062(6) 0.066(7) 0.075(6) -0.013(5) 0.022(5) -0.008(5)
    C27 0.060(6) 0.065(6) 0.062(5) -0.008(5) 0.028(4) -0.006(4)
    C28 0.049(5) 0.048(5) 0.045(4) 0.003(4) 0.015(4) 0.005(3)
    C29 0.051(5) 0.073(7) 0.060(5) 0.001(5) 0.008(4) 0.000(4)
    C30 0.058(5) 0.054(5) 0.042(4) 0.008(4) 0.011(3) 0.006(4)
    C31 0.073(7) 0.055(6) 0.055(5) 0.004(5) 0.009(4) -0.001(4)
    C32 0.067(6) 0.051(6) 0.059(5) 0.007(5) 0.022(5) -0.001(4)
    C33 0.093(8) 0.070(7) 0.088(6) 0.001(6) 0.041(6) -0.023(6)
_geom_special_details
;
 All esds (except the esd in the dihedral angle between two l.s. planes)
 are estimated using the full covariance matrix.  The cell esds are taken
 into account individually in the estimation of esds in distances, angles
 and torsion angles; correlations between esds in cell parameters are only
 used when they are defined by crystal symmetry.  An approximate (isotropic)
 treatment of cell esds is used for estimating esds involving l.s. planes.
;
loop_
    _geom_bond_atom_site_label_1
    _geom_bond_atom_site_label_2
    _geom_bond_site_symmetry_2
    _geom_bond_distance
    _geom_bond_publ_flag
    Dy1 O5 . 2.235(5) ?
    Dy1 O3 . 2.256(5) ?
    Dy1 O1 . 2.313(5) ?
    Dy1 O7 . 2.368(5) ?
    Dy1 N4 . 2.511(6) ?
    Dy1 N1 . 2.530(5) ?
    Dy1 N3 . 2.582(6) ?
    Dy1 N6 . 2.598(6) ?
    N1 C6 . 1.317(9) ?
    N1 C2 . 1.362(8) ?
    N2 C8 . 1.360(9) ?
    N2 N3 . 1.369(7) ?
    N2 C6 . 1.429(9) ?
    N3 C10 . 1.335(9) ?
    N4 C17 . 1.331(9) ?
    N4 C13 . 1.337(9) ?
    N5 N6 . 1.375(8) ?
    N5 C19 . 1.399(11) ?
    N5 C17 . 1.405(10) ?
    N6 C21 . 1.315(10) ?
    N7 C28 . 1.335(9) ?
    N7 C24 . 1.358(9) ?
    N8 C30 . 1.369(10) ?
    N8 N9 . 1.380(8) ?
    N8 C28 . 1.418(9) ?
    N9 C32 . 1.331(10) ?
    O1 C1 . 1.262(9) ?
    O2 C1 . 1.239(9) ?
    O3 C12 . 1.254(8) ?
    O4 C12 . 1.226(9) ?
    O5 C23 . 1.280(9) ?
    O6 C23 . 1.233(9) ?
    O7 H7D . 0.8499 ?
    O7 H7E . 0.8501 ?
    O8 H8A . 0.8500 ?
    O8 H8B . 0.8500 ?
    O9 H9A . 0.8499 ?
    O9 H9B . 0.8500 ?
    O10 H10A . 0.8500 ?
    O10 H10B . 0.8499 ?
    C1 C2 . 1.515(11) ?
    C2 C3 . 1.371(10) ?
    C3 C4 . 1.377(12) ?
    C3 H3 . 0.9300 ?
    C4 C5 . 1.355(11) ?
    C4 H4 . 0.9300 ?
    C5 C6 . 1.399(10) ?
    C5 H5 . 0.9300 ?
    C7 C8 . 1.498(10) ?
    C7 H7A . 0.9600 ?
    C7 H7B . 0.9600 ?
    C7 H7C . 0.9600 ?
    C8 C9 . 1.370(11) ?
    C9 C10 . 1.391(11) ?
    C9 H9 . 0.9300 ?
    C10 C11 . 1.504(10) ?
    C11 H11A . 0.9600 ?
    C11 H11B . 0.9600 ?
    C11 H11C . 0.9600 ?
    C12 C13 . 1.515(11) ?
    C13 C14 . 1.371(10) ?
    C14 C15 . 1.380(12) ?
    C14 H14 . 0.9300 ?
    C15 C16 . 1.384(12) ?
    C15 H15 . 0.9300 ?
    C16 C17 . 1.396(11) ?
    C16 H16 . 0.9300 ?
    C18 C19 . 1.470(12) ?
    C18 H18A . 0.9600 ?
    C18 H18B . 0.9600 ?
    C18 H18C . 0.9600 ?
    C19 C20 . 1.356(13) ?
    C20 C21 . 1.395(13) ?
    C20 H20 . 0.9300 ?
    C21 C22 . 1.496(12) ?
    C22 H22A . 0.9600 ?
    C22 H22B . 0.9600 ?
    C22 H22C . 0.9600 ?
    C23 C24 . 1.518(10) ?
    C24 C25 . 1.368(11) ?
    C25 C26 . 1.399(11) ?
    C25 H25 . 0.9300 ?
    C26 C27 . 1.365(11) ?
    C26 H26 . 0.9300 ?
    C27 C28 . 1.388(11) ?
    C27 H27 . 0.9300 ?
    C29 C30 . 1.479(11) ?
    C29 H29A . 0.9600 ?
    C29 H29B . 0.9600 ?
    C29 H29C . 0.9600 ?
    C30 C31 . 1.361(10) ?
    C31 C32 . 1.385(12) ?
    C31 H31 . 0.9300 ?
    C32 C33 . 1.516(11) ?
    C33 H33A . 0.9600 ?
    C33 H33B . 0.9600 ?
    C33 H33C . 0.9600 ?
loop_
    _geom_angle_atom_site_label_1
    _geom_angle_atom_site_label_2
    _geom_angle_atom_site_label_3
    _geom_angle_site_symmetry_1
    _geom_angle_site_symmetry_3
    _geom_angle
    _geom_angle_publ_flag
    O5 Dy1 O3 . . 109.97(18) ?
    O5 Dy1 O1 . . 147.2(2) ?
    O3 Dy1 O1 . . 92.3(2) ?
    O5 Dy1 O7 . . 81.11(18) ?
    O3 Dy1 O7 . . 148.61(19) ?
    O1 Dy1 O7 . . 92.30(19) ?
    O5 Dy1 N4 . . 83.08(18) ?
    O3 Dy1 N4 . . 65.86(19) ?
    O1 Dy1 N4 . . 84.69(19) ?
    O7 Dy1 N4 . . 145.5(2) ?
    O5 Dy1 N1 . . 139.29(19) ?
    O3 Dy1 N1 . . 80.91(18) ?
    O1 Dy1 N1 . . 65.95(19) ?
    O7 Dy1 N1 . . 72.77(17) ?
    N4 Dy1 N1 . . 134.60(18) ?
    O5 Dy1 N3 . . 83.51(18) ?
    O3 Dy1 N3 . . 73.73(19) ?
    O1 Dy1 N3 . . 126.92(19) ?
    O7 Dy1 N3 . . 78.72(18) ?
    N4 Dy1 N3 . . 129.51(18) ?
    N1 Dy1 N3 . . 61.39(18) ?
    O5 Dy1 N6 . . 75.63(19) ?
    O3 Dy1 N6 . . 125.8(2) ?
    O1 Dy1 N6 . . 71.8(2) ?
    O7 Dy1 N6 . . 85.02(19) ?
    N4 Dy1 N6 . . 61.4(2) ?
    N1 Dy1 N6 . . 130.68(19) ?
    N3 Dy1 N6 . . 155.29(19) ?
    C6 N1 C2 . . 118.4(6) ?
    C6 N1 Dy1 . . 125.4(5) ?
    C2 N1 Dy1 . . 116.1(5) ?
    C8 N2 N3 . . 111.6(6) ?
    C8 N2 C6 . . 131.4(6) ?
    N3 N2 C6 . . 116.7(6) ?
    C10 N3 N2 . . 104.8(6) ?
    C10 N3 Dy1 . . 134.6(5) ?
    N2 N3 Dy1 . . 120.3(4) ?
    C17 N4 C13 . . 119.0(6) ?
    C17 N4 Dy1 . . 125.3(5) ?
    C13 N4 Dy1 . . 115.5(5) ?
    N6 N5 C19 . . 111.2(7) ?
    N6 N5 C17 . . 118.1(6) ?
    C19 N5 C17 . . 130.3(8) ?
    C21 N6 N5 . . 106.2(7) ?
    C21 N6 Dy1 . . 134.6(6) ?
    N5 N6 Dy1 . . 117.3(4) ?
    C28 N7 C24 . . 116.5(7) ?
    C30 N8 N9 . . 112.0(6) ?
    C30 N8 C28 . . 130.6(7) ?
    N9 N8 C28 . . 117.4(7) ?
    C32 N9 N8 . . 104.3(7) ?
    C1 O1 Dy1 . . 126.3(5) ?
    C12 O3 Dy1 . . 128.8(5) ?
    C23 O5 Dy1 . . 151.0(5) ?
    Dy1 O7 H7D . . 113.2 ?
    Dy1 O7 H7E . . 112.9 ?
    H7D O7 H7E . . 110.6 ?
    H8A O8 H8B . . 108.2 ?
    H9A O9 H9B . . 108.6 ?
    H10A O10 H10B . . 108.3 ?
    O2 C1 O1 . . 125.5(8) ?
    O2 C1 C2 . . 118.1(7) ?
    O1 C1 C2 . . 116.4(7) ?
    N1 C2 C3 . . 122.7(8) ?
    N1 C2 C1 . . 114.3(6) ?
    C3 C2 C1 . . 123.0(7) ?
    C2 C3 C4 . . 117.6(8) ?
    C2 C3 H3 . . 121.2 ?
    C4 C3 H3 . . 121.2 ?
    C5 C4 C3 . . 120.7(7) ?
    C5 C4 H4 . . 119.7 ?
    C3 C4 H4 . . 119.7 ?
    C4 C5 C6 . . 118.7(8) ?
    C4 C5 H5 . . 120.6 ?
    C6 C5 H5 . . 120.6 ?
    N1 C6 C5 . . 121.8(7) ?
    N1 C6 N2 . . 115.3(6) ?
    C5 C6 N2 . . 122.8(7) ?
    C8 C7 H7A . . 109.5 ?
    C8 C7 H7B . . 109.5 ?
    H7A C7 H7B . . 109.5 ?
    C8 C7 H7C . . 109.5 ?
    H7A C7 H7C . . 109.5 ?
    H7B C7 H7C . . 109.5 ?
    N2 C8 C9 . . 106.2(7) ?
    N2 C8 C7 . . 127.3(7) ?
    C9 C8 C7 . . 126.5(8) ?
    C8 C9 C10 . . 106.4(7) ?
    C8 C9 H9 . . 126.8 ?
    C10 C9 H9 . . 126.8 ?
    N3 C10 C9 . . 111.0(7) ?
    N3 C10 C11 . . 122.3(7) ?
    C9 C10 C11 . . 126.7(7) ?
    C10 C11 H11A . . 109.5 ?
    C10 C11 H11B . . 109.5 ?
    H11A C11 H11B . . 109.5 ?
    C10 C11 H11C . . 109.5 ?
    H11A C11 H11C . . 109.5 ?
    H11B C11 H11C . . 109.5 ?
    O4 C12 O3 . . 126.1(8) ?
    O4 C12 C13 . . 119.5(7) ?
    O3 C12 C13 . . 114.3(7) ?
    N4 C13 C14 . . 123.0(8) ?
    N4 C13 C12 . . 115.0(6) ?
    C14 C13 C12 . . 122.0(8) ?
    C13 C14 C15 . . 118.0(9) ?
    C13 C14 H14 . . 121.0 ?
    C15 C14 H14 . . 121.0 ?
    C14 C15 C16 . . 120.2(8) ?
    C14 C15 H15 . . 119.9 ?
    C16 C15 H15 . . 119.9 ?
    C15 C16 C17 . . 117.7(8) ?
    C15 C16 H16 . . 121.2 ?
    C17 C16 H16 . . 121.2 ?
    N4 C17 C16 . . 122.1(8) ?
    N4 C17 N5 . . 114.2(7) ?
    C16 C17 N5 . . 123.6(8) ?
    C19 C18 H18A . . 109.5 ?
    C19 C18 H18B . . 109.5 ?
    H18A C18 H18B . . 109.5 ?
    C19 C18 H18C . . 109.5 ?
    H18A C18 H18C . . 109.5 ?
    H18B C18 H18C . . 109.5 ?
    C20 C19 N5 . . 103.5(8) ?
    C20 C19 C18 . . 129.0(10) ?
    N5 C19 C18 . . 127.5(9) ?
    C19 C20 C21 . . 109.6(9) ?
    C19 C20 H20 . . 125.2 ?
    C21 C20 H20 . . 125.2 ?
    N6 C21 C20 . . 109.5(9) ?
    N6 C21 C22 . . 123.3(9) ?
    C20 C21 C22 . . 127.2(9) ?
    C21 C22 H22A . . 109.5 ?
    C21 C22 H22B . . 109.5 ?
    H22A C22 H22B . . 109.5 ?
    C21 C22 H22C . . 109.5 ?
    H22A C22 H22C . . 109.5 ?
    H22B C22 H22C . . 109.5 ?
    O6 C23 O5 . . 125.2(7) ?
    O6 C23 C24 . . 117.7(7) ?
    O5 C23 C24 . . 117.1(7) ?
    N7 C24 C25 . . 124.0(7) ?
    N7 C24 C23 . . 117.1(7) ?
    C25 C24 C23 . . 118.8(7) ?
    C24 C25 C26 . . 117.9(8) ?
    C24 C25 H25 . . 121.0 ?
    C26 C25 H25 . . 121.0 ?
    C27 C26 C25 . . 119.1(9) ?
    C27 C26 H26 . . 120.4 ?
    C25 C26 H26 . . 120.4 ?
    C26 C27 C28 . . 119.0(8) ?
    C26 C27 H27 . . 120.5 ?
    C28 C27 H27 . . 120.5 ?
    N7 C28 C27 . . 123.3(7) ?
    N7 C28 N8 . . 115.9(7) ?
    C27 C28 N8 . . 120.8(7) ?
    C30 C29 H29A . . 109.5 ?
    C30 C29 H29B . . 109.5 ?
    H29A C29 H29B . . 109.5 ?
    C30 C29 H29C . . 109.5 ?
    H29A C29 H29C . . 109.5 ?
    H29B C29 H29C . . 109.5 ?
    C31 C30 N8 . . 104.9(8) ?
    C31 C30 C29 . . 130.0(9) ?
    N8 C30 C29 . . 125.0(7) ?
    C30 C31 C32 . . 107.9(8) ?
    C30 C31 H31 . . 126.0 ?
    C32 C31 H31 . . 126.0 ?
    N9 C32 C31 . . 110.9(7) ?
    N9 C32 C33 . . 120.9(9) ?
    C31 C32 C33 . . 128.2(9) ?
    C32 C33 H33A . . 109.5 ?
    C32 C33 H33B . . 109.5 ?
    H33A C33 H33B . . 109.5 ?
    C32 C33 H33C . . 109.5 ?
    H33A C33 H33C . . 109.5 ?
    H33B C33 H33C . . 109.5 ?
loop_
    _geom_torsion_atom_site_label_1
    _geom_torsion_atom_site_label_2
    _geom_torsion_atom_site_label_3
    _geom_torsion_atom_site_label_4
    _geom_torsion_site_symmetry_1
    _geom_torsion_site_symmetry_2
    _geom_torsion_site_symmetry_3
    _geom_torsion_site_symmetry_4
    _geom_torsion
    _geom_torsion_publ_flag
    O5 Dy1 N1 C6 . . . . 28.1(7) ?
    O3 Dy1 N1 C6 . . . . -82.1(6) ?
    O1 Dy1 N1 C6 . . . . -178.8(6) ?
    O7 Dy1 N1 C6 . . . . 80.6(6) ?
    N4 Dy1 N1 C6 . . . . -124.4(5) ?
    N3 Dy1 N1 C6 . . . . -5.7(5) ?
    N6 Dy1 N1 C6 . . . . 147.9(5) ?
    O5 Dy1 N1 C2 . . . . -149.3(4) ?
    O3 Dy1 N1 C2 . . . . 100.5(5) ?
    O1 Dy1 N1 C2 . . . . 3.9(5) ?
    O7 Dy1 N1 C2 . . . . -96.8(5) ?
    N4 Dy1 N1 C2 . . . . 58.2(6) ?
    N3 Dy1 N1 C2 . . . . 176.9(5) ?
    N6 Dy1 N1 C2 . . . . -29.5(6) ?
    C8 N2 N3 C10 . . . . -0.3(8) ?
    C6 N2 N3 C10 . . . . 173.7(6) ?
    C8 N2 N3 Dy1 . . . . 175.3(5) ?
    C6 N2 N3 Dy1 . . . . -10.7(8) ?
    O5 Dy1 N3 C10 . . . . 23.7(7) ?
    O3 Dy1 N3 C10 . . . . -89.3(7) ?
    O1 Dy1 N3 C10 . . . . -169.7(7) ?
    O7 Dy1 N3 C10 . . . . 105.9(7) ?
    N4 Dy1 N3 C10 . . . . -51.7(8) ?
    N1 Dy1 N3 C10 . . . . -177.7(8) ?
    N6 Dy1 N3 C10 . . . . 56.1(9) ?
    O5 Dy1 N3 N2 . . . . -150.3(5) ?
    O3 Dy1 N3 N2 . . . . 96.7(5) ?
    O1 Dy1 N3 N2 . . . . 16.2(6) ?
    O7 Dy1 N3 N2 . . . . -68.1(5) ?
    N4 Dy1 N3 N2 . . . . 134.2(4) ?
    N1 Dy1 N3 N2 . . . . 8.3(4) ?
    N6 Dy1 N3 N2 . . . . -117.9(6) ?
    O5 Dy1 N4 C17 . . . . 64.5(6) ?
    O3 Dy1 N4 C17 . . . . -180.0(6) ?
    O1 Dy1 N4 C17 . . . . -85.0(6) ?
    O7 Dy1 N4 C17 . . . . 1.3(7) ?
    N1 Dy1 N4 C17 . . . . -133.2(5) ?
    N3 Dy1 N4 C17 . . . . 140.1(5) ?
    N6 Dy1 N4 C17 . . . . -12.9(5) ?
    O5 Dy1 N4 C13 . . . . -109.6(5) ?
    O3 Dy1 N4 C13 . . . . 5.9(5) ?
    O1 Dy1 N4 C13 . . . . 100.9(5) ?
    O7 Dy1 N4 C13 . . . . -172.8(5) ?
    N1 Dy1 N4 C13 . . . . 52.7(6) ?
    N3 Dy1 N4 C13 . . . . -34.0(6) ?
    N6 Dy1 N4 C13 . . . . 173.0(6) ?
    C19 N5 N6 C21 . . . . -1.7(9) ?
    C17 N5 N6 C21 . . . . 172.6(7) ?
    C19 N5 N6 Dy1 . . . . 164.8(5) ?
    C17 N5 N6 Dy1 . . . . -20.8(8) ?
    O5 Dy1 N6 C21 . . . . 88.3(8) ?
    O3 Dy1 N6 C21 . . . . -167.2(8) ?
    O1 Dy1 N6 C21 . . . . -87.9(8) ?
    O7 Dy1 N6 C21 . . . . 6.2(8) ?
    N4 Dy1 N6 C21 . . . . 178.2(9) ?
    N1 Dy1 N6 C21 . . . . -55.9(9) ?
    N3 Dy1 N6 C21 . . . . 55.0(10) ?
    O5 Dy1 N6 N5 . . . . -73.4(5) ?
    O3 Dy1 N6 N5 . . . . 31.1(6) ?
    O1 Dy1 N6 N5 . . . . 110.5(5) ?
    O7 Dy1 N6 N5 . . . . -155.5(5) ?
    N4 Dy1 N6 N5 . . . . 16.5(5) ?
    N1 Dy1 N6 N5 . . . . 142.4(5) ?
    N3 Dy1 N6 N5 . . . . -106.7(6) ?
    C30 N8 N9 C32 . . . . 0.1(8) ?
    C28 N8 N9 C32 . . . . -178.2(7) ?
    O5 Dy1 O1 C1 . . . . 138.2(6) ?
    O3 Dy1 O1 C1 . . . . -87.9(7) ?
    O7 Dy1 O1 C1 . . . . 61.1(7) ?
    N4 Dy1 O1 C1 . . . . -153.4(7) ?
    N1 Dy1 O1 C1 . . . . -8.9(7) ?
    N3 Dy1 O1 C1 . . . . -16.5(8) ?
    N6 Dy1 O1 C1 . . . . 145.1(7) ?
    O5 Dy1 O3 C12 . . . . 68.4(7) ?
    O1 Dy1 O3 C12 . . . . -87.1(7) ?
    O7 Dy1 O3 C12 . . . . 174.6(6) ?
    N4 Dy1 O3 C12 . . . . -4.0(7) ?
    N1 Dy1 O3 C12 . . . . -152.3(7) ?
    N3 Dy1 O3 C12 . . . . 145.0(7) ?
    N6 Dy1 O3 C12 . . . . -18.0(8) ?
    O3 Dy1 O5 C23 . . . . -137.7(10) ?
    O1 Dy1 O5 C23 . . . . -7.7(12) ?
    O7 Dy1 O5 C23 . . . . 72.7(10) ?
    N4 Dy1 O5 C23 . . . . -76.6(10) ?
    N1 Dy1 O5 C23 . . . . 122.8(10) ?
    N3 Dy1 O5 C23 . . . . 152.2(10) ?
    N6 Dy1 O5 C23 . . . . -14.4(10) ?
    Dy1 O1 C1 O2 . . . . -165.7(7) ?
    Dy1 O1 C1 C2 . . . . 12.1(11) ?
    C6 N1 C2 C3 . . . . 1.1(11) ?
    Dy1 N1 C2 C3 . . . . 178.7(6) ?
    C6 N1 C2 C1 . . . . -177.7(7) ?
    Dy1 N1 C2 C1 . . . . -0.1(8) ?
    O2 C1 C2 N1 . . . . 171.0(8) ?
    O1 C1 C2 N1 . . . . -6.9(11) ?
    O2 C1 C2 C3 . . . . -7.8(13) ?
    O1 C1 C2 C3 . . . . 174.3(8) ?
    N1 C2 C3 C4 . . . . 1.1(12) ?
    C1 C2 C3 C4 . . . . 179.8(8) ?
    C2 C3 C4 C5 . . . . -2.9(13) ?
    C3 C4 C5 C6 . . . . 2.6(13) ?
    C2 N1 C6 C5 . . . . -1.5(11) ?
    Dy1 N1 C6 C5 . . . . -178.8(5) ?
    C2 N1 C6 N2 . . . . -180.0(6) ?
    Dy1 N1 C6 N2 . . . . 2.7(9) ?
    C4 C5 C6 N1 . . . . -0.3(12) ?
    C4 C5 C6 N2 . . . . 178.0(7) ?
    C8 N2 C6 N1 . . . . 177.8(7) ?
    N3 N2 C6 N1 . . . . 5.3(9) ?
    C8 N2 C6 C5 . . . . -0.6(12) ?
    N3 N2 C6 C5 . . . . -173.1(6) ?
    N3 N2 C8 C9 . . . . -0.1(9) ?
    C6 N2 C8 C9 . . . . -172.9(7) ?
    N3 N2 C8 C7 . . . . -179.1(8) ?
    C6 N2 C8 C7 . . . . 8.1(14) ?
    N2 C8 C9 C10 . . . . 0.4(9) ?
    C7 C8 C9 C10 . . . . 179.4(8) ?
    N2 N3 C10 C9 . . . . 0.5(9) ?
    Dy1 N3 C10 C9 . . . . -174.2(5) ?
    N2 N3 C10 C11 . . . . -178.3(7) ?
    Dy1 N3 C10 C11 . . . . 7.0(12) ?
    C8 C9 C10 N3 . . . . -0.6(10) ?
    C8 C9 C10 C11 . . . . 178.2(8) ?
    Dy1 O3 C12 O4 . . . . 179.7(7) ?
    Dy1 O3 C12 C13 . . . . 1.6(11) ?
    C17 N4 C13 C14 . . . . -0.5(12) ?
    Dy1 N4 C13 C14 . . . . 174.0(6) ?
    C17 N4 C13 C12 . . . . 178.1(7) ?
    Dy1 N4 C13 C12 . . . . -7.4(8) ?
    O4 C12 C13 N4 . . . . -173.8(8) ?
    O3 C12 C13 N4 . . . . 4.4(11) ?
    O4 C12 C13 C14 . . . . 4.8(13) ?
    O3 C12 C13 C14 . . . . -177.0(8) ?
    N4 C13 C14 C15 . . . . 0.0(13) ?
    C12 C13 C14 C15 . . . . -178.5(8) ?
    C13 C14 C15 C16 . . . . 1.0(13) ?
    C14 C15 C16 C17 . . . . -1.3(13) ?
    C13 N4 C17 C16 . . . . 0.1(11) ?
    Dy1 N4 C17 C16 . . . . -173.8(5) ?
    C13 N4 C17 N5 . . . . -178.5(6) ?
    Dy1 N4 C17 N5 . . . . 7.6(9) ?
    C15 C16 C17 N4 . . . . 0.8(12) ?
    C15 C16 C17 N5 . . . . 179.3(7) ?
    N6 N5 C17 N4 . . . . 9.5(10) ?
    C19 N5 C17 N4 . . . . -177.4(8) ?
    N6 N5 C17 C16 . . . . -169.1(7) ?
    C19 N5 C17 C16 . . . . 3.9(13) ?
    N6 N5 C19 C20 . . . . 0.8(10) ?
    C17 N5 C19 C20 . . . . -172.6(8) ?
    N6 N5 C19 C18 . . . . -177.3(9) ?
    C17 N5 C19 C18 . . . . 9.3(16) ?
    N5 C19 C20 C21 . . . . 0.4(11) ?
    C18 C19 C20 C21 . . . . 178.4(10) ?
    N5 N6 C21 C20 . . . . 1.9(10) ?
    Dy1 N6 C21 C20 . . . . -161.2(6) ?
    N5 N6 C21 C22 . . . . -175.6(9) ?
    Dy1 N6 C21 C22 . . . . 21.3(14) ?
    C19 C20 C21 N6 . . . . -1.5(12) ?
    C19 C20 C21 C22 . . . . 175.9(10) ?
    Dy1 O5 C23 O6 . . . . -86.0(14) ?
    Dy1 O5 C23 C24 . . . . 93.2(10) ?
    C28 N7 C24 C25 . . . . -3.3(12) ?
    C28 N7 C24 C23 . . . . 178.1(7) ?
    O6 C23 C24 N7 . . . . -156.2(8) ?
    O5 C23 C24 N7 . . . . 24.5(10) ?
    O6 C23 C24 C25 . . . . 25.1(12) ?
    O5 C23 C24 C25 . . . . -154.1(8) ?
    N7 C24 C25 C26 . . . . 0.6(13) ?
    C23 C24 C25 C26 . . . . 179.2(8) ?
    C24 C25 C26 C27 . . . . 1.5(14) ?
    C25 C26 C27 C28 . . . . -0.9(14) ?
    C24 N7 C28 C27 . . . . 4.1(11) ?
    C24 N7 C28 N8 . . . . -178.2(6) ?
    C26 C27 C28 N7 . . . . -2.1(13) ?
    C26 C27 C28 N8 . . . . -179.7(8) ?
    C30 N8 C28 N7 . . . . 17.3(12) ?
    N9 N8 C28 N7 . . . . -164.8(6) ?
    C30 N8 C28 C27 . . . . -164.9(8) ?
    N9 N8 C28 C27 . . . . 13.0(11) ?
    N9 N8 C30 C31 . . . . -0.2(9) ?
    C28 N8 C30 C31 . . . . 177.8(7) ?
    N9 N8 C30 C29 . . . . -177.9(7) ?
    C28 N8 C30 C29 . . . . 0.0(13) ?
    N8 C30 C31 C32 . . . . 0.2(9) ?
    C29 C30 C31 C32 . . . . 177.8(8) ?
    N8 N9 C32 C31 . . . . 0.0(9) ?
    N8 N9 C32 C33 . . . . -179.6(7) ?
    C30 C31 C32 N9 . . . . -0.2(10) ?
    C30 C31 C32 C33 . . . . 179.5(8) ?
loop_
    _geom_hbond_atom_site_label_D
    _geom_hbond_atom_site_label_H
    _geom_hbond_atom_site_label_A
    _geom_hbond_site_symmetry_A
    _geom_hbond_distance_DH
    _geom_hbond_distance_HA
    _geom_hbond_distance_DA
    _geom_hbond_angle_DHA
    _geom_hbond_publ_flag
    O7 H7D O8 2_656 0.85 2.04 2.754(6) 141 yes
    O7 H7E O9 1_566 0.85 1.90 2.670(9) 150 yes
    O8 H8A O2 1_554 0.85 1.88 2.728(8) 172 yes
    O8 H8B N9 3_766 0.85 2.00 2.847(10) 173 yes
    O9 H9A O6 1_544 0.85 1.82 2.665(8) 170 yes
    O9 H9B O10 2_645 0.85 2.02 2.858(9) 171 yes
    O10 H10A O8 2_655 0.85 2.07 2.915(9) 175 yes
    O10 H10B O2 1_554 0.85 2.14 2.988(10) 175 yes
    C27 H27 O8 3_766 0.93 2.59 3.406(11) 147 yes
    C29 H29B O4 2_656 0.96 2.57 3.363(12) 140 yes
    C22 H22A O7 1_555 0.96 2.52 3.147(11) 123 yes
    C29 H29C N7 1_555 0.96 2.49 2.874(10) 104 yes
    C33 H33B Cg 4_564 0.96 2.97 3.893 161 yes
data_global
_journal_date_recd_electronic     2008-01-04
_journal_date_accepted     2008-01-18
_journal_name_full     'Acta Crystallographica, Section E'
_journal_year     2008
_journal_volume     64
_journal_issue      2
_journal_page_first     m408
_journal_page_last     m409
_journal_paper_category     QM
_journal_coeditor_code     SI2070
_publ_contact_author_name     'Yin, Xian-Hong'
_publ_contact_author_address
;
College of Chemistry and Ecological Engineering
Guangxi University for Nationalities
Nanning 530006
People's Republic of China
;
_publ_contact_author_email     yxhphd@163.com
_publ_contact_author_fax     '0086-771-3262396'
_publ_contact_author_phone     '0086-771-3262396'
_publ_section_title
;\
Aquatris[6-(3,5-dimethyl-1<i>H</i>-pyrazol-1-yl)picolinato]-\k^6^<i>N</i>,\
<i>N</i>',<i>O</i>;\k<i>O</i>-dysprosium(III) trihydrate
;
loop_
    _publ_author_name
    _publ_author_address
    'Kai, Zhao'
;
College of Chemistry and Ecological Engineering
Guangxi University for Nationalities
Nanning 530006
People's Republic of China
and
College of Chemistry and Chemical Engineering
Guangxi University
Nanning 530004
People's Republic of China
;
    'Yu, Feng'
;
College of Chemistry and Ecological Engineering
Guangxi University for Nationalities
Nanning 530006
People's Republic of China
;
    'Yin, Xian-Hong'
;
College of Chemistry and Ecological Engineering
Guangxi University for Nationalities
Nanning 530006
People's Republic of China
;
    'Jie, Zhu'
;
College of Chemistry and Chemical Engineering
Guangxi University
Nanning 530004
People's Republic of China
;
    'Lin, Cui-Wu'
;
College of Chemistry and Chemical Engineering
Guangxi University
Nanning 530004
People's Republic of China
;
    'Zhang, Shan-Shan'
;
College of Chemistry and Ecological Engineering
Guangxi University for Nationalities
Nanning 530006
People's Republic of China
;
