# Supplementary material for: Aqua­tris[6-(3,5-dimethyl-1H-pyrazol-1-yl)picolinato]-κ6 N,N′,O;κO-dysprosium(III) trihydrate
Source: Acta Crystallogr Sect E Struct Rep Online. 2008 Jan 25;64(Pt 2):m408–9. doi: 10.1107/S1600536808001943 (PMC2960341; doi:10.1107/S1600536808001943)
Supplement: Supplementary file 2 [file e-64-0m408-Isup2.hkl]

# 
# h,k,l, Fc-squared, Fo-squared, sigma(Fo-squared) and status flag 
# 
data_I
_shelx_title ' 071230e in P2(1)/n' 
_shelx_refln_list_code          4 
_shelx_F_calc_maximum      611.88 
_exptl_crystal_F_000      1780.00 
_reflns_d_resolution_high  0.8406 
 
loop_ 
 _symmetry_equiv_pos_as_xyz 
 'x, y, z' 
 '-x+1/2, y+1/2, -z+1/2' 
 '-x, -y, -z' 
 'x-1/2, -y-1/2, z-1/2' 
 
_cell_length_a    15.4709 
_cell_length_b    12.8466 
_cell_length_c    18.5433 
_cell_angle_alpha  90.000 
_cell_angle_beta   99.741 
_cell_angle_gamma  90.000 
 
_shelx_F_squared_multiplier     1.000 
 
loop_ 
 _refln_index_h 
 _refln_index_k 
 _refln_index_l 
 _refln_F_squared_calc 
 _refln_F_squared_meas 
 _refln_F_squared_sigma 
 _refln_observed_status 
   2   0   0    16261.56    18450.83    748.78 o 
   4   0   0   124807.13   132367.63   5194.49 o 
   6   0   0    35356.29    34887.93   1421.83 o 
  12   0   0     8908.40     9326.00    491.29 o 
  14   0   0    10626.89     9564.85    520.03 o 
  16   0   0     4140.99     3604.80    306.85 o 
  18   0   0     4217.85     4088.79    344.88 o 
   1   1   0      293.83      554.15    168.33 o 
   2   1   0     8821.62     9411.55    222.25 o 
   3   1   0      304.40      249.95     39.23 o 
   4   1   0     1498.22     1571.93    396.16 o 
   8   1   0       76.84      187.85     61.27 o 
   9   1   0      175.29       94.74     65.23 o 
  10   1   0       74.32       98.08     75.75 o 
  11   1   0      102.13       33.79     99.43 o 
  12   1   0      397.69      419.48    137.10 o 
  13   1   0      132.33      144.10    128.17 o 
  14   1   0       79.75       10.53     90.62 o 
  15   1   0       11.98      143.28     94.75 o 
  16   1   0        1.93       23.55     94.99 o 
  17   1   0       30.87       50.90     99.24 o 
  18   1   0       37.21      221.67    122.43 o 
   0   2   0    31378.76    37848.50   1429.99 o 
   2   2   0     2900.98     3358.02    297.99 o 
   3   2   0    25294.06    26583.53    526.56 o 
   4   2   0     1004.25      920.64     68.59 o 
   5   2   0    54393.59    54658.80   1238.80 o 
   6   2   0    36999.96    37322.90   1225.12 o 
   7   2   0    15273.99    15139.05    529.35 o 
   8   2   0     2105.99     1679.94    130.71 o 
   9   2   0    34500.73    35098.22   1894.48 o 
  10   2   0    13312.72    14139.93    712.66 o 
  11   2   0    13609.37    14162.72    895.59 o 
  12   2   0     2574.47     2506.44    173.15 o 
  13   2   0     8376.57     9541.70   1098.51 o 
  14   2   0     2414.58     3245.91    289.77 o 
  15   2   0     5711.41     5743.26    390.70 o 
  16   2   0      893.09      842.55    146.63 o 
  17   2   0     4687.41     3783.04    233.11 o 
   1   3   0      123.04      146.98     34.60 o 
   2   3   0     2136.66     2152.51     74.39 o 
   3   3   0       29.22       45.81     20.13 o 
   7   3   0       92.50       58.70     69.22 o 
   8   3   0       69.05       13.98     69.13 o 
   9   3   0      232.32      155.45     73.26 o 
  10   3   0       19.95       38.38     78.13 o 
  11   3   0       46.34      -25.02     72.03 o 
  12   3   0       18.19      -39.13     81.11 o 
  13   3   0      274.32      341.28    120.35 o 
  14   3   0       14.23      226.12    102.81 o 
  15   3   0      102.96       58.70     91.43 o 
  16   3   0       60.38      219.06    172.06 o 
  17   3   0       13.57      -29.95     97.51 o 
   0   4   0     6057.17     7488.53    690.14 o 
   1   4   0    13282.61    15189.15   1950.38 o 
   2   4   0     6385.42     8197.95   1078.76 o 
   3   4   0    24680.82    24309.28    560.73 o 
   4   4   0     7089.75     6841.58    142.90 o 
   5   4   0    54717.24    54803.55   1078.02 o 
   6   4   0     4466.83     4148.91    115.57 o 
   7   4   0    15656.11    15950.84    342.88 o 
   8   4   0    12190.97    12106.56    320.42 o 
   9   4   0    18787.70    21008.24   2217.42 o 
  10   4   0     5159.43     5994.28   1194.64 o 
  12   4   0     2340.05     2956.62    235.76 o 
  13   4   0    19136.48    22868.46   5093.71 o 
  14   4   0     1759.76     3004.58    794.67 o 
  15   4   0     2458.65     2591.14    197.18 o 
  16   4   0     1623.40     1163.64    169.31 o 
   1   5   0      181.59      178.78     35.67 o 
   2   5   0      571.29      555.68     62.85 o 
   3   5   0      416.20      440.75     51.40 o 
   4   5   0      526.06      623.38    107.97 o 
   5   5   0     1427.78     1509.33    146.42 o 
   7   5   0      228.33     7376.99   2799.61 o 
   8   5   0      164.14     1607.89   1044.63 o 
   9   5   0       34.60      153.42    111.47 o 
  10   5   0       81.15      119.48    117.69 o 
  11   5   0      111.65      213.40     96.85 o 
  12   5   0      237.31      225.52    110.67 o 
  13   5   0        5.30       44.29    105.73 o 
  14   5   0       16.79      -61.49    100.20 o 
  15   5   0      294.35      407.60    142.73 o 
  16   5   0      110.94      -27.97    162.74 o 
  17   5   0        2.13      283.54    158.08 o 
   1   6   0     3165.37     3809.79    448.83 o 
   2   6   0    52253.25    62692.08   8034.18 o 
   3   6   0       67.25       11.61     40.48 o 
   4   6   0    40439.73    42124.60   1446.58 o 
   5   6   0      131.07      126.29     45.51 o 
   6   6   0    24417.66    23805.08    500.77 o 
   7   6   0       32.70      -29.89     42.82 o 
   8   6   0    22763.51    22182.48    663.99 o 
   9   6   0      590.47      579.25     66.82 o 
  10   6   0     8279.66     9353.80   1037.21 o 
  11   6   0       48.87      -29.48     70.78 o 
  12   6   0    15536.15    19242.34    773.25 o 
  13   6   0     1526.67     1556.39    281.98 o 
  14   6   0     7725.37     8759.42   1198.13 o 
  15   6   0      367.65      184.49    172.06 o 
  16   6   0     2409.96     2470.93    227.14 o 
   1   7   0        6.28       57.47     43.88 o 
   2   7   0        2.78      -49.36     42.24 o 
   3   7   0        7.24      191.60     63.14 o 
   4   7   0        1.97       54.52     69.46 o 
   5   7   0        5.72     1761.40   1441.76 o 
   6   7   0        4.02       87.19     77.76 o 
   7   7   0      117.49     3164.70   1462.18 o 
   8   7   0       31.09     1237.02    993.92 o 
   9   7   0       24.14      -58.67     92.05 o 
  10   7   0       37.10       37.63     58.45 o 
  11   7   0      451.47      357.94     98.20 o 
  12   7   0       49.84       39.17     85.69 o 
  13   7   0       56.54       33.79     95.28 o 
  14   7   0       36.40      -58.56    107.44 o 
  15   7   0        1.58       17.48    113.86 o 
  16   7   0       12.99      -27.01     99.40 o 
   0   8   0     9224.20    10704.28    366.36 o 
   1   8   0    19545.68    23511.33   2584.05 o 
   2   8   0     4187.47     5143.38    696.56 o 
   3   8   0    22271.67    26156.24   2787.93 o 
   4   8   0     7480.38     7094.43    299.74 o 
   5   8   0    11863.58    11774.33    282.62 o 
   6   8   0     2053.85     1711.78    112.52 o 
   7   8   0     4072.72     4053.64    142.11 o 
   8   8   0     5204.21     5370.17    171.12 o 
   9   8   0     8009.82     8390.12    270.84 o 
  10   8   0      313.08      237.38     73.39 o 
  11   8   0     6307.62     7659.87    227.30 o 
  12   8   0     1971.17     2056.51    184.92 o 
  13   8   0     3483.62     3793.62    229.44 o 
  14   8   0      378.10      630.15    156.53 o 
  15   8   0     2252.37     2456.56    223.42 o 
   1   9   0       14.89      -87.03     58.02 o 
   2   9   0      198.98      449.29     86.19 o 
   3   9   0        8.60      -87.56     58.37 o 
   4   9   0        4.21     2633.62   1845.38 o 
   5   9   0       95.85      -26.87     54.92 o 
   6   9   0       32.91      306.24    123.08 o 
   7   9   0       30.57       87.48     74.62 o 
   8   9   0       24.40     2210.61   1049.82 o 
   9   9   0       85.73        7.44     80.09 o 
  10   9   0       89.25      104.50    104.51 o 
  11   9   0       15.18      -25.72     99.86 o 
  12   9   0       27.02       -0.55    100.20 o 
  13   9   0       28.18     -147.21     98.14 o 
  14   9   0       28.17      119.21    195.75 o 
   0  10   0      475.68      578.20    114.98 o 
   1  10   0    11572.73    14328.65   1032.40 o 
   2  10   0     3427.32     3701.44    515.99 o 
   3  10   0     7804.93     8805.24    960.76 o 
   4  10   0     3008.75     3085.04    320.88 o 
   5  10   0     5118.52     5521.84    179.98 o 
   6  10   0      788.11      926.09     90.99 o 
   7  10   0     6342.66     5920.40    224.34 o 
   8  10   0      664.43      932.79    117.28 o 
   9  10   0     6186.48     6418.45    444.10 o 
  10  10   0      974.16     1435.65    173.16 o 
  11  10   0     3675.94     4582.44    482.75 o 
  12  10   0      732.07      838.94    150.81 o 
  13  10   0     2518.92     3160.66    403.75 o 
   1  11   0       20.17      -16.86     76.58 o 
   2  11   0      202.31       90.94     76.07 o 
   3  11   0        4.12        0.04    103.60 o 
   4  11   0      269.79      303.25     89.55 o 
   5  11   0       14.75      221.89     87.49 o 
   6  11   0       13.86     -131.14     87.43 o 
   7  11   0      130.93     2052.93   1607.03 o 
   8  11   0       35.75      904.94    725.54 o 
   9  11   0        0.18      530.81    243.73 o 
  10  11   0       29.50     -100.37    154.40 o 
  11  11   0       44.16      219.65    127.80 o 
  12  11   0        0.17      -93.57    107.64 o 
   0  12   0     4237.15     3924.90    476.40 o 
   1  12   0       26.66      -32.35     82.36 o 
   2  12   0     6524.82     8667.58   1012.19 o 
   3  12   0       80.79      104.09     87.45 o 
   4  12   0     8478.57     9616.17    815.45 o 
   5  12   0       71.21     -110.46     90.57 o 
   6  12   0     3376.36     3283.36    218.50 o 
   7  12   0      250.12      199.58    118.36 o 
   8  12   0     7403.04     7366.99    495.37 o 
   9  12   0      538.08      387.47    154.19 o 
  10  12   0     3755.92     3995.02    531.94 o 
  11  12   0       25.24       43.45    267.21 o 
   1  13   0        0.06       56.10    104.09 o 
   2  13   0       11.84      -32.41    109.95 o 
   3  13   0      202.38      317.51     98.42 o 
   4  13   0      235.01      275.80    130.86 o 
   5  13   0        0.47      -58.83    213.24 o 
   6  13   0       12.88       -4.75    157.10 o 
   7  13   0        0.30      228.76    179.64 o 
   8  13   0        0.14      332.92    287.61 o 
   9  13   0       10.10      441.45    205.65 o 
   0  14   0      723.98     1031.60    231.08 o 
   1  14   0     3283.67     4335.31    678.14 o 
   2  14   0     1584.11     1523.70    243.16 o 
   3  14   0     2718.41     2691.66    300.64 o 
   4  14   0      559.29      427.25    187.58 o 
   5  14   0      989.37     1025.38    249.76 o 
   6  14   0      437.88      335.32    161.96 o 
   7  14   0     2765.86     3028.97    234.08 o 
   1  15   0       14.19      -38.45    174.78 o 
   2  15   0        4.00      101.37    171.29 o 
   3  15   0        0.01      -52.82    156.51 o 
 -17   0   1       89.36       33.79    146.82 o 
 -15   0   1      196.66       51.66    119.63 o 
 -13   0   1       72.85     -153.21    102.14 o 
 -11   0   1        0.20      -66.41     81.95 o 
  -9   0   1       69.94      -64.47     65.64 o 
  -1   0   1     1733.00     2213.71     70.10 o 
   1   0   1       50.79       18.64     15.53 o 
   3   0   1    12820.53    12966.61    538.29 o 
   5   0   1       51.40       50.10     57.48 o 
   7   0   1      104.08      130.12     77.68 o 
  13   0   1        2.79     -118.07    117.68 o 
  15   0   1      106.27       30.30    128.56 o 
  17   0   1      129.66      273.05    145.26 o 
 -18   1   1     1613.32     1640.68    185.87 o 
 -17   1   1     2243.34     2145.37    175.27 o 
 -16   1   1     1706.36     2132.75    186.86 o 
 -15   1   1     4991.32     4275.65    228.15 o 
 -14   1   1     1151.55      864.68    134.73 o 
 -13   1   1     9014.82    11217.26   2182.07 o 
 -12   1   1     2668.30     2247.32    220.98 o 
 -11   1   1     8616.69    10014.20    508.77 o 
 -10   1   1     5733.62     7375.20    394.20 o 
  -9   1   1     9251.71     9545.07    477.12 o 
  -8   1   1    29166.15    28203.14    837.59 o 
  -7   1   1    43633.60    43960.21   1263.35 o 
  -6   1   1    31537.45    30479.15    885.26 o 
  -5   1   1    23338.12    20431.26   3200.78 o 
  -4   1   1    45098.17    44712.70   1011.25 o 
  -3   1   1    17172.81    17974.21    470.08 o 
  -2   1   1     2967.06     3707.83     99.31 o 
  -1   1   1    46590.64    51731.94   1161.26 o 
   0   1   1    56746.34    59647.53   1327.82 o 
   1   1   1   147567.67   147875.63   3300.70 o 
   2   1   1    24735.12    25633.82    725.57 o 
   3   1   1    51096.08    55071.24   1541.70 o 
   4   1   1      283.27      445.10     46.24 o 
   5   1   1    78556.28    79923.38   2235.16 o 
   6   1   1      198.91      125.79     45.98 o 
   7   1   1    19618.39    19459.16    587.48 o 
   8   1   1     2073.96     1722.03    112.99 o 
   9   1   1    14910.41    14181.62    791.70 o 
  10   1   1     3844.51     4980.85    539.45 o 
  11   1   1     8031.11     9645.61    461.00 o 
  12   1   1     2236.84     2467.53    217.49 o 
  13   1   1    14908.46    15049.07    723.93 o 
  14   1   1     1948.29     1773.47    158.80 o 
  15   1   1     3331.28     2849.44    190.47 o 
  16   1   1     1952.88     1756.54    176.81 o 
  17   1   1     3459.40     3537.01    275.38 o 
 -18   2   1        7.80        0.41    210.31 o 
 -17   2   1       52.33      305.93    109.15 o 
 -16   2   1        2.59        8.29     90.89 o 
 -15   2   1      114.08      141.33     95.48 o 
 -14   2   1       45.83      -67.58    133.21 o 
 -13   2   1        0.21      -90.88    118.07 o 
 -12   2   1      301.11      332.47    103.08 o 
 -11   2   1      135.50      111.21     75.93 o 
 -10   2   1      152.73      175.61    105.06 o 
  -9   2   1      507.74      477.33     84.43 o 
  -8   2   1        7.25      -24.46     49.57 o 
  -7   2   1     3081.18     7243.80   5236.86 o 
  -4   2   1      477.35      374.02     38.10 o 
  -3   2   1      530.04      576.71     57.87 o 
  -2   2   1     2479.31     2542.13     83.42 o 
  -1   2   1      932.29     1015.54     72.88 o 
   0   2   1      331.60      231.78     16.98 o 
   1   2   1     1520.37     1420.88     61.32 o 
   2   2   1     1562.58     1829.34     54.64 o 
   3   2   1       30.43       79.87     24.39 o 
   4   2   1      199.84      135.84     29.80 o 
   6   2   1     2063.51     2117.18    161.56 o 
   7   2   1      306.38      436.96    108.36 o 
   8   2   1      618.82      647.08     83.25 o 
   9   2   1      582.30     1170.05    385.09 o 
  10   2   1        5.28       42.31     72.19 o 
  11   2   1       48.23       58.74    130.11 o 
  12   2   1        3.70      -11.49     84.82 o 
  13   2   1       62.63      -17.30     85.63 o 
  14   2   1      187.49      144.87    139.05 o 
  15   2   1        8.15      135.94    140.99 o 
  16   2   1        0.78        9.13     96.67 o 
  17   2   1        4.95       11.37    136.71 o 
 -17   3   1       27.62      -16.08    100.20 o 
 -16   3   1     6831.70     6176.68    419.44 o 
 -15   3   1      294.16      110.69    160.80 o 
 -14   3   1     9805.54    12501.18   3018.05 o 
 -13   3   1      543.59      870.07    207.02 o 
 -11   3   1       83.47      127.88     83.36 o 
 -10   3   1    22198.01    26228.65   4651.54 o 
  -9   3   1      947.16     1540.96    270.72 o 
  -8   3   1    19936.71    20633.07    638.38 o 
  -7   3   1      674.39      629.62     63.09 o 
  -6   3   1    16057.64    15723.49    367.40 o 
  -5   3   1     8054.71     8100.56    183.70 o 
  -4   3   1    33380.41    33540.70    666.48 o 
  -3   3   1      733.73      755.62     51.91 o 
  -2   3   1    24517.81    23592.02    666.66 o 
  -1   3   1     6784.08     7584.36    244.24 o 
   0   3   1    18928.11    24752.67   2742.80 o 
   1   3   1    26845.85    28453.31    501.21 o 
   2   3   1    17380.32    16619.59    301.56 o 
   3   3   1    10214.64    10738.73    203.86 o 
   4   3   1    35291.97    36394.41    641.01 o 
   5   3   1     2401.93     2345.56     76.06 o 
   6   3   1    43632.86    43295.27   1004.27 o 
   7   3   1     2778.71     2962.03    112.29 o 
   8   3   1    21505.36    20263.63    626.64 o 
   9   3   1      117.78      104.69    122.35 o 
  10   3   1    22440.29    24954.81   2318.98 o 
  11   3   1      795.95      952.18    122.45 o 
  12   3   1    13525.25    16193.84    546.30 o 
  13   3   1     1043.62      921.77    136.20 o 
  14   3   1     7581.95     8374.47    395.17 o 
  15   3   1      648.28      724.42    140.72 o 
  16   3   1     4222.11     3805.20    332.49 o 
 -17   4   1       16.26      194.20    182.55 o 
 -16   4   1        0.60     -122.34    145.64 o 
 -15   4   1       18.37      101.06    112.06 o 
 -14   4   1       16.09       74.59    103.87 o 
 -13   4   1       48.79      459.08    220.41 o 
 -12   4   1      384.99      459.67    106.63 o 
 -11   4   1       85.96      196.43     95.55 o 
 -10   4   1        0.18       21.47    110.50 o 
  -9   4   1       18.27      115.09     71.47 o 
  -8   4   1      286.62      307.78     42.14 o 
  -7   4   1       24.78     2679.97   2170.61 o 
  -4   4   1     1771.02     3455.10    757.61 o 
  -3   4   1       99.09      161.35     34.41 o 
  -2   4   1     2234.54     2287.10     89.14 o 
  -1   4   1     1109.22     1134.99    106.76 o 
   0   4   1     4316.19     5448.83    627.61 o 
   1   4   1     1336.75     1639.68    183.05 o 
   2   4   1      110.30       53.13     22.60 o 
   3   4   1       23.67      -14.58     22.81 o 
   4   4   1      112.95      109.60     28.43 o 
   6   4   1      294.96     1158.06    689.14 o 
   7   4   1      630.63     3007.76   2153.31 o 
   8   4   1       20.98       15.94     52.90 o 
   9   4   1      506.99      419.97     80.15 o 
  10   4   1      123.28       -8.23     78.30 o 
  11   4   1        9.88       41.84     83.21 o 
  12   4   1       18.54      -23.00     98.59 o 
  13   4   1      130.59      333.05    121.13 o 
  14   4   1        2.23       26.24    104.42 o 
  15   4   1       72.25       73.50    110.19 o 
  16   4   1      138.23       32.63    161.19 o 
 -16   5   1      921.77      948.36    160.19 o 
 -15   5   1     4806.07     5050.24    679.65 o 
 -14   5   1     1013.60     1305.66    168.88 o 
 -12   5   1    10841.31    12167.87    711.11 o 
 -11   5   1     6968.69    10097.25   1078.51 o 
 -10   5   1     4906.08     6949.08   1466.89 o 
  -9   5   1    20707.07    23149.41   1753.01 o 
  -8   5   1     6663.26     6913.92    216.95 o 
  -7   5   1    19908.96    18770.85    399.23 o 
  -6   5   1     7813.32     7409.93    218.46 o 
  -5   5   1    39883.00    40343.87   1259.93 o 
  -4   5   1    12337.00    11084.56    250.01 o 
  -3   5   1    19794.61    20071.52   1067.60 o 
  -2   5   1     4257.04     5067.02    441.50 o 
  -1   5   1    16623.81    18099.33   1244.85 o 
   0   5   1     9552.75    10542.73   1255.84 o 
   1   5   1    27146.79    32861.29   3955.54 o 
   2   5   1     2208.45     2038.29     75.54 o 
   3   5   1    13341.09    12532.97    241.50 o 
   4   5   1     2956.50     2837.65     81.84 o 
   5   5   1    25447.66    26517.62    482.99 o 
   6   5   1     5088.32     5188.87    126.01 o 
   7   5   1    21719.15    21821.79    410.39 o 
   8   5   1     7297.58     7183.80    188.97 o 
   9   5   1    15384.93    16007.73    794.52 o 
  10   5   1     2543.11     3094.97    341.21 o 
  11   5   1     9056.69     9826.94    380.02 o 
  12   5   1     4088.46     5263.49   1781.33 o 
  13   5   1     3774.83     5646.32   1845.98 o 
  14   5   1     4764.53     4403.76    348.37 o 
  15   5   1     4822.09     4315.60    354.58 o 
  16   5   1      424.45      177.11    161.57 o 
 -16   6   1        4.35      399.29    173.99 o 
 -15   6   1       58.80       36.70    119.79 o 
 -14   6   1        5.39       13.98    126.42 o 
 -13   6   1      155.75       15.96    112.23 o 
 -12   6   1      406.02      502.92    133.47 o 
 -11   6   1       21.29      -72.54    129.72 o 
 -10   6   1      200.53      205.53     85.98 o 
  -9   6   1      313.41      305.07     68.93 o 
  -8   6   1        0.01     2054.63   1792.67 o 
  -7   6   1       75.10       79.10     82.02 o 
  -5   6   1        2.43      -52.75     35.17 o 
  -4   6   1      324.71     5550.66   5244.98 o 
  -3   6   1       12.62      -55.28     36.86 o 
  -2   6   1     1094.31     1557.00    246.52 o 
  -1   6   1       14.62       -2.11     40.49 o 
   0   6   1     1243.69     1506.02    133.87 o 
   1   6   1       53.96       23.24     40.19 o 
   2   6   1      156.65      265.36     52.03 o 
   3   6   1       73.97      -45.53     36.41 o 
   5   6   1       37.92       68.13     33.85 o 
   6   6   1        2.99       24.55     51.05 o 
   7   6   1      122.40       80.48     40.00 o 
   8   6   1       34.61       29.69     62.91 o 
   9   6   1        3.32      -16.64     68.46 o 
  10   6   1       87.62      122.32     75.16 o 
  11   6   1       35.55     -107.44     71.72 o 
  12   6   1      140.17      270.87     92.09 o 
  13   6   1        1.85     -137.59     91.72 o 
  14   6   1        1.69       73.16    101.80 o 
  15   6   1        1.36     -138.19    100.47 o 
  16   6   1       58.93      119.42    124.36 o 
 -16   7   1      627.52      636.99    156.01 o 
 -15   7   1     1617.05     1889.58    194.04 o 
 -14   7   1     2073.98     2305.66    165.85 o 
 -13   7   1     3928.15     5159.25    538.87 o 
 -12   7   1     2463.11     3098.07    292.19 o 
 -11   7   1     4460.90     5428.84    457.26 o 
 -10   7   1     3658.07     3606.46    223.24 o 
  -9   7   1     9887.42    10331.37   1449.33 o 
  -8   7   1     5707.67     5542.26    170.29 o 
  -7   7   1    10072.17     9653.68    243.79 o 
  -6   7   1     2645.21     2413.64    105.13 o 
  -5   7   1    11999.48    11349.02    269.06 o 
  -4   7   1    10844.68    10766.69    305.57 o 
  -3   7   1    26985.42    30586.08   2234.54 o 
  -2   7   1     1807.87     1998.91    149.92 o 
  -1   7   1    33910.65    39503.36   1514.60 o 
   0   7   1     4620.08     5724.12    678.57 o 
   1   7   1    33160.76    41560.39   4905.36 o 
   2   7   1     9625.23     9438.52    322.05 o 
   3   7   1    21206.65    22734.20   1280.62 o 
   4   7   1    14270.14    14086.02    316.42 o 
   5   7   1    30113.27    28775.74    596.27 o 
   6   7   1     8706.14     8459.16    216.10 o 
   7   7   1     6801.67     6390.07    181.65 o 
   8   7   1     2036.35     2025.62    101.73 o 
   9   7   1     8127.86     7856.42    289.15 o 
  10   7   1     5335.63     4962.29    202.62 o 
  11   7   1     5903.20     5649.82    221.89 o 
  12   7   1      693.81      813.33    189.53 o 
  13   7   1     6753.63     7303.18    700.24 o 
  14   7   1     2760.53     3004.36    465.12 o 
  15   7   1     1992.07     1955.67    201.74 o 
 -15   8   1        4.00      152.96    111.81 o 
 -14   8   1       42.22       11.30    102.44 o 
 -13   8   1       13.49     -143.92     95.94 o 
 -12   8   1      199.48       38.47     89.71 o 
 -11   8   1       46.72       90.45     63.92 o 
 -10   8   1       13.59      -34.23     57.44 o 
  -9   8   1      104.41      154.94     88.59 o 
  -8   8   1        0.99      669.58    726.24 o 
  -7   8   1      429.51     3203.28   1206.61 o 
  -6   8   1       81.70      149.96     58.25 o 
  -5   8   1      140.75     4942.52   3839.25 o 
  -4   8   1       60.87     2212.42    991.67 o 
  -3   8   1       29.56       81.10     86.23 o 
  -2   8   1        0.38      -73.26     48.84 o 
  -1   8   1      193.91      281.58     62.14 o 
   0   8   1       70.83       19.28     52.82 o 
   1   8   1      128.05      238.56     57.64 o 
   2   8   1      151.92       88.91     54.85 o 
   3   8   1       31.25      146.69     61.58 o 
   4   8   1      213.95      138.65     93.45 o 
   5   8   1        5.28       67.74     76.57 o 
   6   8   1       88.97       34.51     51.74 o 
   7   8   1       77.65      800.41    670.10 o 
   8   8   1      150.60     1411.01    964.16 o 
   9   8   1        0.11       97.96     76.10 o 
  10   8   1        6.28     -116.00     83.29 o 
  11   8   1      318.36      282.64    116.29 o 
  12   8   1      116.38      130.99    104.63 o 
  13   8   1        6.62       72.51    105.64 o 
  14   8   1       36.73       35.84    139.05 o 
  15   8   1        3.16      -38.09    115.18 o 
 -14   9   1     3158.75     3850.79    628.25 o 
 -13   9   1        1.83      -90.85    106.03 o 
 -12   9   1     4424.44     5215.28    269.79 o 
 -11   9   1      369.88      271.91    100.76 o 
 -10   9   1     5874.80     6419.57    687.03 o 
  -9   9   1       39.90       -8.40     63.14 o 
  -8   9   1     7652.95     7772.70    295.48 o 
  -7   9   1      644.58      532.55     81.60 o 
  -6   9   1    10143.03     9454.37    248.40 o 
  -5   9   1        4.50       11.51     58.45 o 
  -4   9   1    13875.17    13592.54    414.28 o 
  -3   9   1      260.83      302.02     71.85 o 
  -2   9   1    22629.25    25195.08   1712.54 o 
  -1   9   1       99.77       88.67     62.95 o 
   0   9   1    15411.53    17541.71   1569.20 o 
   1   9   1      882.99      918.89     86.88 o 
   2   9   1    20018.13    23957.34   2904.42 o 
   3   9   1      263.36      288.43     78.48 o 
   4   9   1    21217.09    20954.55    458.98 o 
   5   9   1      223.32       43.17     59.20 o 
   6   9   1     7310.33     7147.69    203.33 o 
   7   9   1      675.71      657.63    101.27 o 
   8   9   1     6795.89     6598.27    267.34 o 
   9   9   1      282.92      236.02    113.36 o 
  10   9   1     4817.21     5059.59    590.72 o 
  11   9   1       24.93      -40.46     99.41 o 
  12   9   1     4067.21     4966.51    768.59 o 
  13   9   1       48.61      -73.81     98.29 o 
  14   9   1     4602.26     5590.24    476.15 o 
 -13  10   1       13.09       86.94    112.03 o 
 -12  10   1        0.22       36.82    111.88 o 
 -11  10   1      125.37      240.87    124.25 o 
 -10  10   1       11.18        1.53    103.44 o 
  -9  10   1       14.48      181.47     97.11 o 
  -8  10   1      155.66      270.23    116.66 o 
  -7  10   1        1.04      298.94    213.37 o 
  -6  10   1       55.43       71.50     68.22 o 
  -5  10   1        4.57     2202.96   1511.54 o 
  -4  10   1        2.14      911.18    448.15 o 
  -3  10   1      123.09      306.32    234.70 o 
  -2  10   1      151.91      195.40     72.61 o 
  -1  10   1        3.70       70.56     67.82 o 
   0  10   1       65.92      -93.30     62.20 o 
   1  10   1      249.45      196.24     74.34 o 
   2  10   1      227.64      215.75     74.71 o 
   3  10   1       46.33      107.29     64.54 o 
   4  10   1        0.60       14.60     75.02 o 
   5  10   1       73.39       54.18     79.60 o 
   6  10   1        3.57     -103.35     68.90 o 
   7  10   1       12.80      -21.36    119.63 o 
   8  10   1      109.12      203.65    113.24 o 
   9  10   1      134.80      330.92    175.56 o 
  10  10   1       36.63       -0.99    121.72 o 
  11  10   1       20.89      -65.39    105.11 o 
  12  10   1       96.92      166.28    182.36 o 
  13  10   1       14.70       46.05    121.41 o 
 -12  11   1     1237.79     1236.86    181.67 o 
 -11  11   1     3790.35     4630.50   1033.11 o 
 -10  11   1     1602.99     2146.11    418.88 o 
  -9  11   1     3305.85     3808.09    797.41 o 
  -8  11   1     3106.00     2933.89    248.80 o 
  -7  11   1     6198.52     6139.16    234.38 o 
  -6  11   1     1362.66     1544.65    138.24 o 
  -5  11   1     5400.52     5791.17    192.64 o 
  -4  11   1     2080.30     2308.63    133.65 o 
  -3  11   1     9656.40    11275.68    899.15 o 
  -2  11   1      306.62      259.03     80.28 o 
  -1  11   1     4051.22     4546.82    242.32 o 
   0  11   1     3280.17     3505.98    198.74 o 
   1  11   1     2740.95     3022.48    292.31 o 
   2  11   1     1582.22     2139.19    160.97 o 
   3  11   1     5230.81     6492.45    707.69 o 
   4  11   1     3194.12     3198.72    328.06 o 
   5  11   1     5089.63     4886.57    201.76 o 
   6  11   1     1222.06     1267.23    159.51 o 
   7  11   1     5145.93     5221.58    265.61 o 
   8  11   1     2362.96     2230.59    198.89 o 
   9  11   1     5567.81     5962.45    304.79 o 
  10  11   1     2035.19     2099.90    211.93 o 
  11  11   1     2203.67     2599.71    214.86 o 
  12  11   1      462.02      443.24    148.56 o 
 -11  12   1       67.66      -28.72    116.71 o 
 -10  12   1        4.38      157.00    126.09 o 
  -9  12   1        0.42     -131.70    135.37 o 
  -8  12   1        0.31      318.43    129.18 o 
  -7  12   1        8.29     -145.40     96.94 o 
  -6  12   1      111.65      282.48     97.29 o 
  -5  12   1       15.40     -156.69    104.46 o 
  -4  12   1        0.17     1155.39    753.87 o 
  -3  12   1      105.44       76.17    125.59 o 
  -2  12   1      271.98      308.98    124.02 o 
  -1  12   1       18.32     -114.62     76.41 o 
   0  12   1        1.59       51.88     86.63 o 
   1  12   1        0.23     -114.19     76.13 o 
   2  12   1        0.01      116.30     88.66 o 
   3  12   1      293.33      251.37     96.47 o 
   4  12   1      260.91      450.19    128.00 o 
   5  12   1      119.95      -77.44    114.52 o 
   6  12   1       20.90       -1.95    142.73 o 
   7  12   1       29.00      -57.07    102.76 o 
   8  12   1        1.56     2625.95   1976.81 o 
   9  12   1        0.29      -63.73    117.20 o 
  10  12   1       10.49       67.26    277.31 o 
  11  12   1       29.56      -16.22    121.91 o 
  -9  13   1     3864.57     4655.99   1056.61 o 
  -8  13   1     1279.75     1145.67    206.83 o 
  -7  13   1     2595.37     2588.81    201.14 o 
  -6  13   1     1085.54     1044.10    298.89 o 
  -5  13   1     1987.14     1869.44    158.30 o 
  -4  13   1      648.90      508.77    137.03 o 
  -3  13   1     3212.44     3520.28    617.01 o 
  -2  13   1     1637.76     1910.46    254.62 o 
  -1  13   1     4300.95     4645.76    249.98 o 
   0  13   1     1402.51     1610.97    169.31 o 
   1  13   1     3812.64     4577.37    404.26 o 
   2  13   1     2256.13     3263.14    612.50 o 
   3  13   1     4387.41     5367.19    953.65 o 
   4  13   1      590.28      512.19    137.52 o 
   5  13   1     3069.94     2663.82    214.59 o 
   6  13   1     1278.21     1145.16    171.52 o 
   7  13   1     1309.33     1369.92    379.29 o 
   8  13   1     1514.23     1602.49    200.18 o 
   9  13   1     2876.07     2904.16    327.63 o 
  -7  14   1        2.54      202.75    184.49 o 
  -6  14   1       18.86        0.39    170.90 o 
  -5  14   1        0.24        4.66    172.45 o 
  -4  14   1      145.66      372.87    175.95 o 
  -3  14   1       23.51      457.46    319.66 o 
  -2  14   1       11.99     -104.59    109.52 o 
  -1  14   1       16.38       -1.07    115.85 o 
   0  14   1        0.27      -18.99    115.53 o 
   1  14   1        1.44      408.22    181.76 o 
   2  14   1       13.72      -63.30    171.27 o 
   3  14   1        6.05      120.02    173.62 o 
   4  14   1       85.92      -79.70    117.29 o 
   5  14   1       50.71      -27.29    128.29 o 
   6  14   1       30.18     -144.05    113.01 o 
   7  14   1       50.44      271.93    130.63 o 
  -3  15   1        1.03      135.94    161.96 o 
  -2  15   1     2101.06     2492.38    307.63 o 
  -1  15   1        5.32     -167.00    167.00 o 
   0  15   1     3172.48     3995.19    368.18 o 
   1  15   1        0.64      -75.73    162.34 o 
   2  15   1     4016.08     4358.71    373.61 o 
   3  15   1       22.32      171.68    190.71 o 
 -18   0   2     5122.52     4729.61    374.39 o 
 -16   0   2     2798.59     2171.20    238.89 o 
 -14   0   2    10691.92     9737.68    532.46 o 
 -10   0   2    22109.94    25035.30   1084.34 o 
  -8   0   2    35622.30    34760.55   1442.42 o 
  -6   0   2    40881.18    39398.89   1599.71 o 
  -4   0   2    38045.35    41297.64   1657.58 o 
  -2   0   2    11270.07    11689.24    271.29 o 
   0   0   2   151379.05   158708.16   3542.24 o 
   2   0   2    60072.55    61537.32   2427.33 o 
   4   0   2    56799.95    56796.45   2251.40 o 
   6   0   2     8733.92     8110.78    378.66 o 
   8   0   2     9843.77     8103.79    401.58 o 
  12   0   2     7874.52     8019.13    434.59 o 
  14   0   2     6205.20     5320.71    351.48 o 
  16   0   2     7691.41     6803.91    431.87 o 
 -18   1   2       23.70      -47.00    108.22 o 
 -17   1   2        9.06      322.19    112.30 o 
 -16   1   2       29.45       27.78     93.56 o 
 -15   1   2       94.33       30.32     92.01 o 
 -14   1   2      195.54      320.92    105.86 o 
 -13   1   2        4.38       43.11     95.95 o 
 -12   1   2      121.84       78.95     77.30 o 
 -11   1   2       47.38       37.09     61.99 o 
 -10   1   2       52.95        3.11    101.76 o 
  -9   1   2       86.44       34.96     82.73 o 
  -8   1   2      116.40      161.96     59.35 o 
  -7   1   2       15.23      387.30    165.46 o 
  -4   1   2      971.13     1487.53    729.34 o 
  -3   1   2        5.54       -3.06     26.26 o 
  -2   1   2     2547.91     2378.24     75.79 o 
  -1   1   2     1633.32     1951.23     52.00 o 
   0   1   2      152.93      194.58     27.28 o 
   1   1   2        8.24      -20.32     15.33 o 
   2   1   2        0.75        6.38     21.75 o 
   4   1   2     8682.55     8811.80    391.09 o 
   5   1   2     1873.25     2635.34    162.73 o 
   6   1   2        1.24       11.26     64.47 o 
   7   1   2       38.30      159.24     74.19 o 
   8   1   2      375.52      158.77     57.92 o 
   9   1   2      197.21      170.26     72.24 o 
  10   1   2      100.03      180.61     85.84 o 
  11   1   2       68.10       17.75     75.58 o 
  12   1   2       74.40      -26.21     82.62 o 
  13   1   2       21.36     -139.04    105.64 o 
  14   1   2        6.45       74.58    123.90 o 
  15   1   2        0.88       82.20     83.90 o 
  16   1   2      101.60       83.83    101.82 o 
  17   1   2        3.47       44.88    100.15 o 
 -18   2   2      984.07     1233.09    170.15 o 
 -17   2   2     3437.61     2737.25    199.50 o 
 -16   2   2      757.42      580.65    129.24 o 
 -15   2   2     8063.12     7205.70    316.40 o 
 -14   2   2     5007.06     4480.05    258.66 o 
 -11   2   2     6313.29     7220.69    456.14 o 
 -10   2   2     3517.96     4239.56    494.05 o 
  -9   2   2    17177.34    18177.07    575.95 o 
  -8   2   2     4109.55     3858.76    179.48 o 
  -7   2   2    25022.58    24285.72    583.28 o 
  -6   2   2     3693.71     3326.00    299.70 o 
  -5   2   2    39209.71    39143.18    899.54 o 
  -4   2   2     1901.90     1344.99     79.18 o 
  -3   2   2    18518.42    18355.31    434.42 o 
  -2   2   2    15129.68    15364.58    366.28 o 
  -1   2   2    56393.46    58107.09   1129.30 o 
   0   2   2    15296.57    16557.46    333.66 o 
   1   2   2    18916.93    20856.00    416.87 o 
   2   2   2       80.29      169.40     32.40 o 
   3   2   2     7874.09     6974.06    155.91 o 
   4   2   2    38511.67    39302.39    904.15 o 
   5   2   2    21959.87    22179.93    650.66 o 
   6   2   2    41762.90    41338.23   1182.58 o 
   7   2   2    18756.45    16727.98    513.52 o 
   8   2   2    15440.97    15996.13   1399.89 o 
   9   2   2    12183.51    12623.91   1208.42 o 
  10   2   2    10401.50    11471.42    850.73 o 
  11   2   2     9852.99    11082.24    416.14 o 
  12   2   2     2276.70     1962.99    151.96 o 
  13   2   2     6146.59     6552.02    287.66 o 
  14   2   2      534.79      557.92    122.42 o 
  15   2   2     4748.81     4484.93    339.44 o 
  16   2   2      557.33      491.33    186.81 o 
  17   2   2     3086.76     2653.60    278.50 o 
 -17   3   2       50.13       88.42     99.75 o 
 -16   3   2       69.18      141.58     93.93 o 
 -15   3   2      154.22      183.33    158.08 o 
 -14   3   2      218.39      393.46    157.29 o 
 -13   3   2       62.15       54.54    107.20 o 
 -12   3   2      125.42      326.67    101.83 o 
 -11   3   2       71.84      179.35     84.11 o 
 -10   3   2        5.95      169.58     79.93 o 
  -9   3   2       85.21      119.60    112.44 o 
  -7   3   2       31.66      -16.97     38.96 o 
  -5   3   2       21.42       55.88     55.12 o 
  -4   3   2      111.91       87.51     42.74 o 
  -3   3   2      138.57      165.03     34.66 o 
  -2   3   2     1705.20     1590.83    128.06 o 
  -1   3   2     5418.40     5112.43    311.59 o 
   0   3   2      153.29      102.69     25.97 o 
   1   3   2      888.15     1006.04     64.29 o 
   2   3   2     1277.52     1117.05     46.57 o 
   3   3   2     4717.37     4565.59     99.82 o 
   4   3   2     4028.60     3870.73    105.24 o 
   5   3   2        3.53      -40.78     27.19 o 
   6   3   2        1.67       23.66     47.48 o 
   7   3   2      703.61      793.23    139.09 o 
   8   3   2       22.19      -55.10     53.16 o 
   9   3   2      243.74      191.42     73.32 o 
  10   3   2        1.34      -31.94     69.84 o 
  11   3   2       63.06      -13.97     83.78 o 
  12   3   2      142.75       14.21    100.20 o 
  13   3   2        2.24      -53.65     87.88 o 
  14   3   2       18.49       24.85     87.75 o 
  15   3   2       32.95       97.72     98.91 o 
 -17   4   2     3974.31     3833.94    356.95 o 
 -16   4   2     1268.93     1277.86    245.49 o 
 -15   4   2     4120.71     4349.96    409.73 o 
 -14   4   2     3967.97     4337.51    632.50 o 
 -13   4   2    24733.47    28981.02    915.05 o 
 -11   4   2    12971.95    16011.81   1258.13 o 
 -10   4   2     4969.79     5815.96   1063.95 o 
  -9   4   2    23224.91    24325.33    959.25 o 
  -8   4   2     2091.08     1768.07    102.22 o 
  -7   4   2    10701.54    10785.30    293.47 o 
  -6   4   2    10303.41    10839.65    290.56 o 
  -5   4   2    36862.77    35722.71    833.12 o 
  -4   4   2     6080.99     5373.01    164.16 o 
  -3   4   2    20711.64    21055.85    503.25 o 
  -2   4   2     8728.85     8767.02    195.35 o 
  -1   4   2    19315.68    18989.29    546.15 o 
   0   4   2     4741.32     5083.98    197.65 o 
   1   4   2    13428.54    13316.43    248.79 o 
   2   4   2     1367.37     1341.22     49.95 o 
   3   4   2     4736.28     4652.40    104.62 o 
   4   4   2     4154.47     3986.05     96.28 o 
   5   4   2    23266.01    22686.10    415.34 o 
   6   4   2     4701.90     4273.95    124.25 o 
   7   4   2    16047.38    15986.53    350.64 o 
   8   4   2    12043.56    11359.74    322.16 o 
   9   4   2     7882.86     8337.96    310.42 o 
  10   4   2     2383.61     2436.37    157.63 o 
  11   4   2     7452.47     7003.90    511.29 o 
  12   4   2     3600.41     3726.17    216.20 o 
  13   4   2     7022.41     8195.67   1605.92 o 
  14   4   2     1388.09     1672.49    247.82 o 
  15   4   2     4547.24     3981.60    330.12 o 
  16   4   2     1351.25     1458.85    243.94 o 
  17   4   2     2252.86     2269.46    291.32 o 
 -17   5   2        2.18      -84.28    168.17 o 
 -16   5   2        0.21       -9.26    112.57 o 
 -15   5   2        0.15      187.51    211.29 o 
 -14   5   2        8.81      -41.75     89.41 o 
 -13   5   2       61.53      104.68    108.71 o 
 -12   5   2       69.74       85.24    100.41 o 
 -11   5   2       64.21      142.55     93.78 o 
 -10   5   2      193.28      198.19     69.30 o 
  -9   5   2      138.59      358.74     70.32 o 
  -8   5   2     1138.39     2183.89    860.99 o 
  -7   5   2       23.93      -29.52     45.56 o 
  -6   5   2       35.80     3125.36   2388.49 o 
  -5   5   2     2319.95    11344.06   5715.71 o 
  -4   5   2      875.95     1290.98    284.15 o 
  -3   5   2      169.87      125.90     41.26 o 
  -2   5   2      194.55      142.20     35.75 o 
  -1   5   2      865.52      871.65     54.50 o 
   0   5   2       23.36       87.91     30.30 o 
   1   5   2      342.49      359.79     40.74 o 
   2   5   2      367.99      501.43     37.33 o 
   3   5   2       67.27       64.58     26.23 o 
   4   5   2      375.70      372.32     37.98 o 
   5   5   2        0.26       -4.23     35.67 o 
   6   5   2        1.48      -29.24     44.68 o 
   7   5   2      420.56      430.23     78.49 o 
   8   5   2      249.45      285.10     62.97 o 
   9   5   2       23.01      109.11    107.20 o 
  10   5   2      461.07      184.16     75.59 o 
  11   5   2       87.29       58.11     92.40 o 
  12   5   2        5.15      -25.25     74.01 o 
  13   5   2       25.64       60.49     96.76 o 
  14   5   2       36.06      156.32    120.41 o 
  15   5   2        3.34      -53.61    101.88 o 
  16   5   2        5.45     -126.00    106.33 o 
 -16   6   2     3363.79     3158.18    228.79 o 
 -15   6   2      214.34       63.00    109.68 o 
 -14   6   2     5767.85     6607.69    738.49 o 
 -13   6   2      262.95      135.08    121.18 o 
 -12   6   2    12653.88    15757.96    602.37 o 
 -11   6   2      127.83      -42.37     64.48 o 
 -10   6   2    10314.29    13830.02   2106.97 o 
  -9   6   2       39.10       63.60     62.65 o 
  -8   6   2    11922.50    11580.59    327.55 o 
  -7   6   2     1091.17     1167.38     97.45 o 
  -6   6   2    17234.70    16429.04    363.57 o 
  -5   6   2       39.90       -1.34     43.99 o 
  -4   6   2    33273.61    34136.99    691.52 o 
  -3   6   2      370.98      382.15     51.34 o 
  -2   6   2    40285.68    39542.47    789.10 o 
  -1   6   2     1620.28     1433.55    101.36 o 
   0   6   2    17424.66    17819.16    830.15 o 
   1   6   2       97.28       35.40     38.40 o 
   2   6   2    56669.93    56439.25   1107.41 o 
   3   6   2     1099.68     1024.89     69.69 o 
   4   6   2    37093.69    37330.98    667.51 o 
   5   6   2      182.91      224.90     40.57 o 
   6   6   2    29883.27    30109.41    551.67 o 
   7   6   2      765.67     1022.33     64.09 o 
   8   6   2    12899.02    13262.48    365.91 o 
   9   6   2     1887.60     1819.03    128.34 o 
  10   6   2     9577.89     8836.72    283.28 o 
  11   6   2      203.71      108.09    102.17 o 
  12   6   2     6554.30     7159.62   1424.75 o 
  13   6   2      522.76      539.92    129.95 o 
  14   6   2     6498.47     6441.75    309.91 o 
  15   6   2        5.54      -27.66    105.23 o 
  16   6   2     2153.25     2396.17    224.11 o 
 -16   7   2        1.60      235.37    162.74 o 
 -15   7   2       54.69       80.10    202.74 o 
 -14   7   2       24.07      -85.51    109.01 o 
 -13   7   2        5.22      -38.32    106.96 o 
 -12   7   2       65.63      -77.29     73.18 o 
 -11   7   2       34.07        2.09     68.37 o 
 -10   7   2        0.60      -77.03     51.35 o 
  -9   7   2       55.37      237.37     67.90 o 
  -8   7   2        0.03      -52.37     47.61 o 
  -7   7   2        4.90       55.35     72.31 o 
  -6   7   2        8.81      -59.03     43.20 o 
  -5   7   2       14.95     5057.41   2440.71 o 
  -4   7   2      143.06     3236.51   1447.55 o 
  -3   7   2       12.28       51.29     51.08 o 
  -2   7   2        1.47      -18.04     45.66 o 
  -1   7   2       40.21       94.55     48.49 o 
   0   7   2        8.30      -62.85     41.90 o 
   1   7   2      400.66      362.29     56.33 o 
   2   7   2      395.81      415.84     56.97 o 
   3   7   2      132.46      104.21     56.68 o 
   4   7   2      411.99      468.89     57.85 o 
   5   7   2       50.31       82.83     47.69 o 
   6   7   2       83.25      124.44     49.46 o 
   7   7   2        3.32       35.65    118.72 o 
   8   7   2      509.11      554.17     90.29 o 
   9   7   2        5.17      -67.42     69.12 o 
  10   7   2      249.34      213.91    121.96 o 
  11   7   2       15.72      -79.76     90.91 o 
  12   7   2      673.66      487.41    132.33 o 
  13   7   2      197.95      100.26    107.51 o 
  14   7   2       42.14       46.26    121.62 o 
  15   7   2       13.03      -77.45    118.82 o 
 -15   8   2     2367.21     2587.72    216.24 o 
 -14   8   2     1619.29     1809.83    157.35 o 
 -13   8   2     1403.40     2016.26    154.11 o 
 -12   8   2      474.50      692.12     93.41 o 
 -11   8   2     6612.88     8302.57   1181.40 o 
 -10   8   2      758.31     1357.30    334.02 o 
  -9   8   2     8383.40     9633.69   1036.27 o 
  -8   8   2     5022.59     4863.54    196.31 o 
  -7   8   2    11127.19    10311.71    264.24 o 
  -6   8   2     4698.98     4516.06    152.73 o 
  -5   8   2    17580.88    16729.83    377.89 o 
  -4   8   2     7621.57     6984.38    192.03 o 
  -3   8   2    15592.54    14464.92    330.49 o 
  -2   8   2     7975.34     7956.08    210.94 o 
  -1   8   2    16514.99    17071.90   1052.24 o 
   0   8   2     4037.67     4425.38    422.75 o 
   1   8   2    10232.69    11519.88   1035.26 o 
   2   8   2     1483.62     1461.56     89.25 o 
   3   8   2    20375.46    19643.38    425.75 o 
   4   8   2     6537.83     5802.98    166.44 o 
   5   8   2    13524.38    13412.70    310.41 o 
   6   8   2     1668.74     1696.19     95.34 o 
   7   8   2     8765.55     8026.29    214.76 o 
   8   8   2     3946.69     3896.47    214.98 o 
   9   8   2     5537.29     5145.35    258.38 o 
  10   8   2     1534.75     1527.34    197.70 o 
  11   8   2     3089.36     2922.09    200.29 o 
  12   8   2     3890.46     3816.50    231.20 o 
  13   8   2     4552.31     4903.34    269.87 o 
  14   8   2      405.27      528.92    147.84 o 
  15   8   2     2494.46     2705.37    244.89 o 
 -14   9   2        1.23       91.43    114.91 o 
 -13   9   2       25.53     -135.62     90.41 o 
 -12   9   2        3.00       22.28     72.36 o 
 -11   9   2       30.70      -15.15     67.14 o 
 -10   9   2       88.89      155.05     72.67 o 
  -9   9   2       33.16       -8.17     60.71 o 
  -8   9   2       23.66      182.82     69.89 o 
  -7   9   2       40.41      -56.93     60.46 o 
  -6   9   2       10.79      259.85    113.42 o 
  -5   9   2      274.44      258.10     68.46 o 
  -4   9   2       28.77     5220.44   2500.86 o 
  -3   9   2      728.87      557.66     76.12 o 
  -2   9   2      105.03      206.83     66.95 o 
  -1   9   2       32.57      -84.06     56.04 o 
   0   9   2        9.50      -90.54     76.52 o 
   1   9   2      546.67      682.87     89.58 o 
   2   9   2        0.27      112.77     60.32 o 
   3   9   2     1194.59     1139.36     90.50 o 
   4   9   2        9.97      165.86     60.33 o 
   5   9   2      101.29       50.45     75.42 o 
   6   9   2       88.15      145.26    151.48 o 
   7   9   2       29.80      -78.89     87.16 o 
   8   9   2       50.92      235.86    134.58 o 
   9   9   2       12.55     -108.95     95.11 o 
  10   9   2       76.67       15.18    106.82 o 
  11   9   2        1.28     -144.26     96.17 o 
  12   9   2       28.57       99.36    109.20 o 
  13   9   2       70.38      154.35    121.93 o 
  14   9   2       39.79      243.54    126.87 o 
 -13  10   2     2279.35     2918.32    221.75 o 
 -12  10   2     1232.71     1552.14    186.38 o 
 -11  10   2     5600.19     6583.68    748.98 o 
 -10  10   2     2386.62     2655.95    297.73 o 
  -9  10   2     3685.74     5128.45    897.22 o 
  -8  10   2     1526.84     1723.74    115.97 o 
  -7  10   2     4977.45     4808.54    170.69 o 
  -6  10   2     4415.59     4097.52    155.44 o 
  -5  10   2    10492.42    10449.81    272.99 o 
  -4  10   2     4196.30     4046.63    153.27 o 
  -3  10   2     4453.08     4693.15    165.80 o 
  -2  10   2     5084.57     5012.95    170.94 o 
  -1  10   2     9157.07     9740.81    492.12 o 
   0  10   2     1626.52     1838.43    140.60 o 
   1  10   2     8854.15     9992.45   1016.25 o 
   2  10   2      944.49     1107.08    110.81 o 
   3  10   2    11269.45    11405.13    334.34 o 
   4  10   2      802.56      719.66    107.69 o 
   5  10   2     3688.52     3290.37    205.75 o 
   6  10   2     1306.10     1445.79    156.53 o 
   7  10   2     7216.40     6977.13    310.35 o 
   8  10   2     1638.98     2066.12    195.98 o 
   9  10   2     8047.38     7949.74    513.62 o 
  10  10   2      667.69      791.32    153.41 o 
  11  10   2     2337.11     2486.69    211.40 o 
  12  10   2     1216.11     1325.03    179.41 o 
  13  10   2     2104.52     2639.95    217.78 o 
 -12  11   2        2.61      -39.87    110.64 o 
 -11  11   2        3.29       61.32    197.69 o 
 -10  11   2      197.84      132.69    127.02 o 
  -9  11   2       34.82      149.02     98.04 o 
  -8  11   2      128.46      270.19     96.81 o 
  -7  11   2        5.47      242.25    102.09 o 
  -6  11   2       25.78       16.60     69.84 o 
  -5  11   2        0.05     1042.35    806.87 o 
  -4  11   2       71.71      276.17    233.66 o 
  -3  11   2       18.12     2740.69   1269.30 o 
  -2  11   2       91.89      -25.05     91.21 o 
  -1  11   2        0.20      -49.35     72.21 o 
   0  11   2        9.13     -116.54     81.66 o 
   1  11   2       25.84        3.57     81.36 o 
   2  11   2       25.76     -120.18     80.12 o 
   3  11   2       86.47       34.52     83.73 o 
   4  11   2      401.57      342.44    118.97 o 
   5  11   2       43.73      -14.47    108.17 o 
   6  11   2       19.45     -148.63     99.09 o 
   7  11   2      156.70      268.00    183.72 o 
   8  11   2       30.76      215.50    114.86 o 
   9  11   2        0.41      241.02    127.63 o 
  10  11   2       19.06      -40.72    120.97 o 
  11  11   2       12.16     -141.55    101.46 o 
  12  11   2       13.49      -16.03    142.93 o 
 -11  12   2        0.25     -100.98    120.13 o 
 -10  12   2     4185.98     5093.40    876.36 o 
  -9  12   2      156.86      100.95    143.52 o 
  -8  12   2     4396.73     4663.79    397.72 o 
  -7  12   2        7.13      -45.21     88.80 o 
  -6  12   2     6004.41     5665.44    237.21 o 
  -5  12   2       64.22       12.85     84.06 o 
  -4  12   2     5423.83     5863.72    201.27 o 
  -3  12   2      532.26      427.74    110.36 o 
  -2  12   2     6922.76     7859.93    281.22 o 
  -1  12   2        0.18     -102.31     87.62 o 
   0  12   2     6441.94     7335.65    688.09 o 
   1  12   2       12.13     -119.31     79.54 o 
   2  12   2     6128.30     6779.36   1681.85 o 
   3  12   2      397.21      500.04    174.97 o 
   4  12   2     5658.72     5794.40    602.95 o 
   5  12   2       49.09      -65.70    107.20 o 
   6  12   2     4156.77     4039.77    246.90 o 
   7  12   2       59.17      -91.66    182.17 o 
   8  12   2     5916.73     5634.13    294.66 o 
   9  12   2       11.44      -61.29    125.38 o 
  10  12   2     2491.27     2517.13    221.65 o 
  -9  13   2       90.06      255.60    197.70 o 
  -8  13   2        0.55       34.74    123.47 o 
  -7  13   2        7.33       47.33    115.20 o 
  -6  13   2        3.17      -97.99    103.65 o 
  -5  13   2      100.58      463.47    273.06 o 
  -4  13   2        5.02     -136.99    109.97 o 
  -3  13   2       17.22      384.67    463.76 o 
  -2  13   2        0.14       33.97    139.05 o 
  -1  13   2      290.71      391.49    114.19 o 
   0  13   2       66.50      -18.21     97.29 o 
   1  13   2       20.12      -72.96    110.10 o 
   2  13   2        4.89      126.84    126.80 o 
   3  13   2       97.22      180.47    127.43 o 
   4  13   2        6.46       29.73    118.85 o 
   5  13   2      129.21       18.16    127.99 o 
   6  13   2       78.42      -71.17    121.33 o 
   7  13   2        6.04      110.87    127.10 o 
   8  13   2      259.40      420.45    145.83 o 
   9  13   2       15.87      255.77    151.09 o 
  -7  14   2     3197.41     4302.79    376.72 o 
  -6  14   2      944.61     1217.67    250.93 o 
  -5  14   2     1181.59     1320.04    325.09 o 
  -4  14   2      909.51     1036.77    161.31 o 
  -3  14   2     2930.86     2859.46    229.74 o 
  -2  14   2      812.72      895.18    161.74 o 
  -1  14   2     1508.41     1891.53    281.22 o 
   0  14   2     1284.76     1628.56    279.67 o 
   1  14   2     4014.77     4188.21    355.75 o 
   2  14   2      758.24      803.69    170.66 o 
   3  14   2     3656.75     4113.60    845.16 o 
   4  14   2      892.83      920.99    173.72 o 
   5  14   2     1772.98     1858.98    202.54 o 
   6  14   2      317.63      -17.68    137.13 o 
  -3  15   2      110.67      103.70    192.26 o 
  -2  15   2      101.38      172.45    186.05 o 
  -1  15   2       51.09      -48.16    180.21 o 
   0  15   2        0.59      -71.85    158.07 o 
   1  15   2        2.14      326.26    199.64 o 
   2  15   2       81.24      156.14    201.58 o 
 -17   0   3       11.54     -117.68    130.10 o 
 -15   0   3       51.38      -82.72    113.79 o 
 -13   0   3     1070.50      859.55    188.75 o 
 -11   0   3      264.31      111.08    109.92 o 
  -9   0   3      400.46      230.32     98.65 o 
  -7   0   3     2252.48     2133.53    171.27 o 
  -5   0   3      336.55      385.83     53.60 o 
  -3   0   3     1742.70     1166.26     74.92 o 
  -1   0   3      795.84      785.49     40.57 o 
   1   0   3       31.41       82.34     52.05 o 
   3   0   3     6242.64     5856.67    266.04 o 
   5   0   3     5960.21     5561.89    271.47 o 
   7   0   3     1201.83     1111.60    128.55 o 
   9   0   3        9.74       99.43    102.54 o 
  13   0   3      253.67      220.23    144.49 o 
  15   0   3      108.84      185.27    127.79 o 
  17   0   3      326.28      366.66    172.06 o 
 -18   1   3     1700.58     1590.83    285.86 o 
 -17   1   3     3640.15     3396.76    220.88 o 
 -16   1   3     1114.06      860.10    135.02 o 
 -15   1   3     3990.52     3580.99    214.09 o 
 -14   1   3     4232.67     3958.32    444.55 o 
 -13   1   3    14129.19    16582.63    563.51 o 
 -12   1   3      321.05      369.79     98.50 o 
 -11   1   3     6358.81     8008.03    424.10 o 
 -10   1   3    12340.85    11689.98    402.18 o 
  -9   1   3    11445.49    12857.77   1904.00 o 
  -8   1   3    19167.95    19276.51    848.98 o 
  -7   1   3    27353.65    27262.56    789.43 o 
  -6   1   3    41362.43    41090.34   1152.81 o 
  -5   1   3    54071.09    56250.10   1553.11 o 
  -4   1   3    16631.58    16966.91    496.07 o 
  -3   1   3    44444.12    46376.36   1041.98 o 
  -2   1   3      105.24      152.29     20.66 o 
  -1   1   3   104392.08   107979.02   1694.43 o 
   0   1   3    11466.06    12183.37    247.42 o 
   1   1   3    14200.25    14430.60    289.14 o 
   2   1   3      436.04      401.68     35.66 o 
   3   1   3    88086.65    92238.41   2060.23 o 
   4   1   3     1238.56     1165.65     71.39 o 
   5   1   3    74439.82    73801.45   2067.76 o 
   6   1   3     1099.22     1020.72    122.73 o 
   7   1   3     7685.48     7368.21    364.29 o 
   8   1   3     1687.44     1369.52    157.68 o 
   9   1   3    37542.55    35250.29   1469.99 o 
  10   1   3     7476.67     7202.74    276.23 o 
  11   1   3     9374.37     9082.74    334.41 o 
  12   1   3     4501.63     4623.51    222.46 o 
  13   1   3    12013.15    11714.89    595.76 o 
  14   1   3     1065.88     1199.80    202.73 o 
  15   1   3     2025.03     1957.14    167.66 o 
  16   1   3     1893.47     1710.93    175.53 o 
  17   1   3     3571.14     3283.19    315.79 o 
 -18   2   3        2.02       53.27    111.16 o 
 -17   2   3       23.19      186.10    105.39 o 
 -16   2   3       57.54       18.04     88.76 o 
 -15   2   3       67.67        1.81     92.68 o 
 -14   2   3      367.55      178.51    154.78 o 
 -13   2   3       70.27       74.51    154.58 o 
 -12   2   3       54.79      135.94    121.57 o 
 -11   2   3        0.92      -50.10     94.76 o 
 -10   2   3        0.08      -88.77     59.18 o 
  -9   2   3       12.41       90.98     59.09 o 
  -8   2   3      149.83      307.23     69.76 o 
  -6   2   3     1460.01     1490.42     80.63 o 
  -5   2   3       11.88      103.31     84.28 o 
  -4   2   3      225.17      313.22     52.99 o 
  -3   2   3       20.70      -36.23     33.97 o 
  -2   2   3       52.19       68.51     28.27 o 
  -1   2   3     2344.84     2650.76     79.33 o 
   0   2   3     5435.74     5952.96    199.45 o 
   1   2   3     3536.42     2974.81    101.65 o 
   2   2   3     7541.52     8171.90    178.53 o 
   4   2   3     1005.93     1034.84     79.53 o 
   5   2   3     5502.81     5358.27    134.48 o 
   6   2   3      125.04      135.55     93.22 o 
   7   2   3      428.41      898.97    320.82 o 
   8   2   3        1.72       16.70     73.21 o 
   9   2   3      518.72      513.10     87.98 o 
  10   2   3      149.35      129.53     72.78 o 
  11   2   3      247.12      251.33     86.58 o 
  12   2   3      780.78      821.89    119.34 o 
  13   2   3       12.05      -49.11     90.08 o 
  14   2   3      247.37      192.10    104.88 o 
  17   2   3       42.11     -188.75    125.83 o 
 -18   3   3     4384.57     4003.40    253.69 o 
 -17   3   3       74.94     -123.05     96.02 o 
 -16   3   3     4615.62     4329.76    246.47 o 
 -15   3   3       91.45      124.65    106.41 o 
 -14   3   3    21587.61    22931.88   1069.58 o 
 -13   3   3     1106.15     1523.32    234.58 o 
 -12   3   3    14675.72    17337.43   1652.33 o 
 -11   3   3      106.61       65.84     77.72 o 
 -10   3   3    23655.49    26225.74   3192.23 o 
  -9   3   3     4742.72     4857.99    172.03 o 
  -8   3   3    41341.46    41916.61    983.67 o 
  -7   3   3     1137.75     1171.39     84.69 o 
  -6   3   3    28010.57    26790.34    640.24 o 
  -5   3   3      604.66      591.54     57.12 o 
  -4   3   3    36089.14    35813.03    829.70 o 
  -3   3   3     1091.82     1076.09     64.65 o 
  -2   3   3    29691.87    29744.24    690.78 o 
  -1   3   3    15033.31    15480.92    376.72 o 
   0   3   3   374391.88   382975.72   6572.74 o 
   1   3   3   150455.81   152595.44   2943.09 o 
   2   3   3    13641.86    11957.14    223.28 o 
   3   3   3    11843.79    11101.13    240.65 o 
   4   3   3    51494.19    51027.24   1005.96 o 
   5   3   3      579.61      562.23     48.20 o 
   6   3   3    32761.67    31877.95    647.29 o 
   7   3   3     1500.45     1399.95     73.97 o 
   8   3   3    26089.53    25264.91    795.14 o 
   9   3   3      525.45      561.37     70.54 o 
  10   3   3    14380.28    14812.78    395.34 o 
  11   3   3      300.72      219.18    100.64 o 
  12   3   3    12933.91    11398.28    433.62 o 
  13   3   3      862.09      849.74    190.90 o 
  14   3   3     4072.30     4152.48    331.67 o 
  15   3   3      421.23      270.72    165.85 o 
  16   3   3     3799.17     3641.31    328.60 o 
 -17   4   3        0.10       14.80     91.19 o 
 -16   4   3       26.17      -59.81    154.96 o 
 -15   4   3       46.70      114.97    164.68 o 
 -14   4   3        0.89      -78.28    104.98 o 
 -13   4   3        4.01       72.89     92.38 o 
 -12   4   3      435.00      477.13    114.08 o 
 -11   4   3      166.40      165.03     80.44 o 
 -10   4   3        3.79        1.91     57.69 o 
  -8   4   3      869.03      806.93     79.78 o 
  -7   4   3      789.63      846.73    147.97 o 
  -6   4   3       14.71       27.74     74.38 o 
  -5   4   3      750.73      960.61    161.52 o 
  -4   4   3      500.77      542.97     57.52 o 
  -3   4   3       70.74      136.64     41.73 o 
  -2   4   3      162.50      211.81     30.90 o 
  -1   4   3      534.44      691.86     55.99 o 
   0   4   3      994.32      886.87     74.27 o 
   1   4   3      222.83      260.12     27.08 o 
   2   4   3     2960.38     2736.62     70.86 o 
   3   4   3     1653.87     1690.99     55.55 o 
   4   4   3        7.12      -46.01     30.68 o 
   5   4   3      191.24      169.82     40.08 o 
   6   4   3      408.25      351.58     49.05 o 
   7   4   3      139.44       38.97     48.52 o 
   8   4   3       96.20       24.04     44.34 o 
   9   4   3       69.53       -0.21     50.68 o 
  10   4   3       21.43       56.69     53.20 o 
  11   4   3      338.32      369.89     85.93 o 
  12   4   3      609.55      596.62     98.09 o 
  13   4   3       49.75      162.15     99.62 o 
  14   4   3       11.67      -57.98     95.49 o 
  15   4   3       50.36       29.86    179.24 o 
  16   4   3       34.02       60.51    111.86 o 
 -17   5   3     3386.60     2971.29    358.90 o 
 -16   5   3      700.34      590.37    194.96 o 
 -15   5   3     5279.09     5064.56    274.19 o 
 -14   5   3     1314.44     1540.82    173.86 o 
 -13   5   3    10544.14    10378.47    809.95 o 
 -12   5   3     5343.90     4973.17    256.38 o 
 -11   5   3     9698.77    10729.52    612.79 o 
 -10   5   3     6895.21     8446.73    758.87 o 
  -9   5   3    28907.41    30026.33   1419.05 o 
  -8   5   3    10616.84    10333.39    325.87 o 
  -7   5   3      415.22      328.96     64.91 o 
  -6   5   3    11950.31    11501.29    313.22 o 
  -5   5   3    32980.84    33536.27    811.99 o 
  -4   5   3     3779.05     3428.48    208.45 o 
  -3   5   3    12970.55    12206.22    269.63 o 
  -2   5   3     7390.31     7444.73    211.00 o 
  -1   5   3    24116.39    22221.57    637.96 o 
   0   5   3    10788.65    11167.84    493.57 o 
   1   5   3    33176.75    32621.75    581.48 o 
   2   5   3      164.23      210.59     44.01 o 
   3   5   3    23928.99    23553.50    429.14 o 
   4   5   3     4042.38     4170.90    104.00 o 
   5   5   3    22371.61    23385.95    431.41 o 
   6   5   3     3113.42     2854.12    106.89 o 
   7   5   3    24423.49    24049.43    510.47 o 
   8   5   3      208.49      270.12     57.12 o 
   9   5   3    13471.38    12973.82    308.24 o 
  10   5   3      358.14      268.94     80.99 o 
  11   5   3    12235.74    12309.59    440.47 o 
  12   5   3     1337.51     1702.72    172.53 o 
  13   5   3     2240.79     2329.09    177.23 o 
  14   5   3     1118.32     1187.66    161.11 o 
  15   5   3     3434.11     3344.82    228.85 o 
  16   5   3      838.88      971.07    168.97 o 
 -16   6   3       15.21      248.24    265.08 o 
 -15   6   3       42.86       10.40    105.82 o 
 -14   6   3       25.51      -48.21    100.50 o 
 -13   6   3        0.08      -36.50    111.95 o 
 -12   6   3       31.73       22.97     74.55 o 
 -11   6   3      287.55      166.03     80.88 o 
 -10   6   3        0.22       96.47     67.39 o 
  -9   6   3       87.13       83.78     66.53 o 
  -8   6   3       52.97      168.94     68.10 o 
  -7   6   3       88.10       74.17     57.36 o 
  -6   6   3       37.98      167.85     78.20 o 
  -5   6   3       14.73      -28.39     49.21 o 
  -4   6   3     1128.81     2413.00    564.66 o 
  -3   6   3     1202.03     1130.95     69.66 o 
  -2   6   3       43.34       38.93     38.32 o 
  -1   6   3      531.08      326.07     46.94 o 
   0   6   3      854.03     1005.46     63.83 o 
   1   6   3      562.24      448.96     51.54 o 
   2   6   3        0.34        5.50     31.39 o 
   3   6   3        1.91       -3.50     31.77 o 
   4   6   3       20.36       54.31     33.58 o 
   5   6   3       52.57       19.00     35.03 o 
   6   6   3       18.75      -24.57     43.58 o 
   7   6   3       63.51      -14.46     46.39 o 
   8   6   3       13.66       26.75     52.67 o 
   9   6   3      280.11      126.40    107.98 o 
  10   6   3       63.23      -58.84     90.90 o 
  11   6   3       98.10       -5.66     92.22 o 
  12   6   3      103.74      103.12    105.00 o 
  13   6   3      345.06      185.68    108.42 o 
  14   6   3       17.22      133.46    123.26 o 
  15   6   3      227.03      224.88    131.79 o 
  16   6   3       15.20       65.18    116.26 o 
 -16   7   3     1603.82     1475.64    196.81 o 
 -15   7   3     2118.81     2211.22    201.15 o 
 -14   7   3      187.59      119.08    128.95 o 
 -13   7   3     5361.98     6027.38    301.48 o 
 -12   7   3     2944.44     3377.33    306.28 o 
 -11   7   3     4399.80     6437.56   1270.82 o 
 -10   7   3     1430.54     1972.17    130.52 o 
  -9   7   3    12507.72    13150.27   1017.76 o 
  -8   7   3     1489.45     1623.46    120.20 o 
  -7   7   3     9977.48     9426.75    487.69 o 
  -6   7   3     1023.30      898.92     78.29 o 
  -5   7   3    18481.09    17414.37    386.47 o 
  -4   7   3    12151.44    10573.59    254.62 o 
  -3   7   3    23172.41    23024.57    486.56 o 
  -2   7   3    11691.95    11061.29    259.75 o 
  -1   7   3    28595.07    28844.97    992.37 o 
   0   7   3      472.95      506.30     58.21 o 
   1   7   3    12114.14    10791.51    250.63 o 
   2   7   3    13416.86    12512.50    283.53 o 
   3   7   3    12257.02    11299.08    232.10 o 
   4   7   3     3735.19     3656.00    104.19 o 
   5   7   3    15692.32    15625.21    308.07 o 
   6   7   3     6442.51     6106.87    149.87 o 
   7   7   3     8763.11     8567.07    194.13 o 
   8   7   3     3411.00     3349.53    196.34 o 
   9   7   3     5866.04     5718.67    436.53 o 
  10   7   3     2045.68     2154.94    184.21 o 
  11   7   3     3905.55     3579.27    219.48 o 
  12   7   3      336.85      209.68    112.44 o 
  13   7   3     5795.26     6171.83    299.59 o 
  14   7   3     1702.87     1813.61    194.93 o 
  15   7   3     2617.81     2638.21    241.01 o 
 -15   8   3        0.03       29.79     97.07 o 
 -14   8   3       50.67      -47.06     85.87 o 
 -13   8   3       11.18     -112.68     75.12 o 
 -12   8   3        3.37       53.52     73.33 o 
 -11   8   3      405.35      453.33     81.77 o 
 -10   8   3       49.49      -81.82     57.77 o 
  -9   8   3       96.12      195.24     68.52 o 
  -8   8   3       64.64       21.97     60.91 o 
  -7   8   3       10.76       24.64     58.01 o 
  -6   8   3       40.70      -18.88     59.68 o 
  -5   8   3       65.52      253.21     85.38 o 
  -4   8   3        0.45      129.83    137.85 o 
  -3   8   3       42.26       61.05     51.50 o 
  -2   8   3      795.90      956.33    107.33 o 
  -1   8   3      626.16      735.24     72.58 o 
   0   8   3      180.66      137.38     60.17 o 
   1   8   3      124.57       32.34     54.14 o 
   2   8   3      178.22      108.47     56.27 o 
   3   8   3        0.59      -26.14     49.59 o 
   4   8   3     1055.19     1067.83     77.17 o 
   5   8   3      235.61      263.52     65.31 o 
   6   8   3      474.73      513.39     75.92 o 
   7   8   3      105.61      184.47     96.75 o 
   8   8   3      472.88      433.30    117.70 o 
   9   8   3      113.35       32.55    125.84 o 
  10   8   3      209.33       37.17    108.10 o 
  11   8   3       19.04      -42.06    107.60 o 
  12   8   3       26.93       43.59    106.09 o 
  13   8   3       98.71      163.22    120.28 o 
  14   8   3       26.67      -73.80     98.37 o 
 -14   9   3     3250.51     3317.73    191.20 o 
 -13   9   3      128.40       40.00     77.13 o 
 -12   9   3     8569.93     9572.74    712.20 o 
 -11   9   3      316.35      322.65     80.66 o 
 -10   9   3     6341.78     7628.27   1318.18 o 
  -9   9   3        2.37      -56.71     63.78 o 
  -8   9   3     7239.81     6799.94    324.66 o 
  -7   9   3      251.75      109.98     67.77 o 
  -6   9   3    10921.82    10588.86    272.78 o 
  -5   9   3       79.35      -18.56     59.08 o 
  -4   9   3    18693.43    17842.51    484.61 o 
  -3   9   3       30.61      -25.62     58.67 o 
  -2   9   3    18385.59    18643.10    416.49 o 
  -1   9   3       12.54      -58.03     58.50 o 
   0   9   3    10373.77    11627.01    556.14 o 
   1   9   3      117.43       11.44     60.88 o 
   2   9   3    11436.95    11611.97    376.59 o 
   3   9   3       12.28      -34.13     64.72 o 
   4   9   3    18245.58    17624.72   1059.09 o 
   5   9   3     1079.99     1026.54    140.65 o 
   6   9   3     5048.90     4761.54    240.04 o 
   7   9   3       89.14       21.79     89.86 o 
   8   9   3    16725.38    16512.36    569.58 o 
   9   9   3     1168.26     1118.32    164.74 o 
  10   9   3     3644.96     3957.79    239.18 o 
  11   9   3      145.53      105.33    175.75 o 
  12   9   3     5348.67     5486.70    289.60 o 
  13   9   3        3.28      -99.21    110.30 o 
  14   9   3     5368.43     5640.78    309.08 o 
 -13  10   3       43.46        6.75    118.42 o 
 -12  10   3        1.86      -16.54     96.42 o 
 -11  10   3        0.85       84.72     78.51 o 
 -10  10   3      130.69       45.29     73.28 o 
  -9  10   3       51.35      101.88     73.17 o 
  -8  10   3      140.02      158.88     73.31 o 
  -7  10   3        0.63       25.45     87.73 o 
  -6  10   3      199.42      229.67     90.82 o 
  -5  10   3        0.45       71.48    124.60 o 
  -4  10   3       46.79      468.62    269.49 o 
  -3  10   3       20.34       16.00    120.95 o 
  -2  10   3      201.76      132.36     71.41 o 
  -1  10   3       14.13      -70.49     68.85 o 
   0  10   3       35.25      -78.22     79.89 o 
   1  10   3        1.46      -32.78     78.73 o 
   2  10   3       29.39     -106.90     71.27 o 
   3  10   3      163.32      306.33     86.41 o 
   4  10   3      750.34      680.03    130.00 o 
   5  10   3      323.40      296.52    104.82 o 
   6  10   3       29.15     -108.25     96.26 o 
   7  10   3        6.66       74.70    141.77 o 
   8  10   3        9.46       73.07    103.66 o 
   9  10   3       15.27      -10.54    111.00 o 
  10  10   3       16.57     -172.12    153.43 o 
  11  10   3       80.57       78.24    130.31 o 
  12  10   3        1.33       32.60    118.55 o 
  13  10   3       10.45       40.47    121.65 o 
 -12  11   3     1267.75     1550.17    185.71 o 
 -11  11   3     4742.08     5082.74    416.44 o 
 -10  11   3     1025.78     1277.58    184.96 o 
  -9  11   3     3272.43     3789.50    488.30 o 
  -8  11   3     1983.52     2063.23    132.00 o 
  -7  11   3     5295.51     5395.22    228.02 o 
  -6  11   3     2077.10     2042.20    155.13 o 
  -5  11   3     4901.16     4630.67    194.24 o 
  -4  11   3     1539.34     1677.75    181.25 o 
  -3  11   3    10810.78    10415.98    278.94 o 
  -2  11   3     1492.16     1708.11    176.21 o 
  -1  11   3     5331.58     5601.01    448.25 o 
   0  11   3     1634.66     1906.24    164.23 o 
   1  11   3     6391.34     7160.45    623.39 o 
   2  11   3     2767.52     2461.50    187.71 o 
   3  11   3     4168.11     4162.20    343.36 o 
   4  11   3     1368.07     1224.53    165.18 o 
   5  11   3     2722.62     2274.08    183.06 o 
   6  11   3      211.23       29.52    132.64 o 
   7  11   3     4042.26     4165.99    250.57 o 
   8  11   3     2392.59     2733.01    263.92 o 
   9  11   3     4483.15     4776.38    273.60 o 
  10  11   3      781.35      787.12    158.05 o 
  11  11   3     1769.49     2474.25    236.30 o 
 -11  12   3        1.17     -144.88    118.67 o 
 -10  12   3       11.80       43.77    112.12 o 
  -9  12   3       27.76      125.63     96.14 o 
  -8  12   3      182.74      277.71    105.67 o 
  -7  12   3        0.16      -30.35     93.25 o 
  -6  12   3       25.03       22.18     93.84 o 
  -5  12   3        5.28      -31.34     86.11 o 
  -4  12   3       47.30      657.61    303.19 o 
  -3  12   3        0.57     -102.05     87.47 o 
  -2  12   3       11.62      113.92     95.15 o 
  -1  12   3       29.65     -117.77     85.31 o 
   0  12   3      105.37       92.39     93.26 o 
   1  12   3      126.29     -174.50    117.40 o 
   2  12   3       99.48      131.01    129.34 o 
   3  12   3      180.90      -74.16    160.40 o 
   4  12   3        5.80       44.74    123.22 o 
   5  12   3       42.05     -124.24    110.39 o 
   6  12   3       11.42      -98.37    115.81 o 
   7  12   3       38.28       -7.21    214.39 o 
   8  12   3        7.81      107.70    127.48 o 
   9  12   3      133.31       -2.74    135.66 o 
  10  12   3        0.13       16.05    201.18 o 
  -9  13   3     3364.78     4153.26    364.29 o 
  -8  13   3      308.20      550.61    146.37 o 
  -7  13   3     2986.66     3282.08    505.89 o 
  -6  13   3      610.59      651.60    151.83 o 
  -5  13   3     3311.83     3339.58    228.95 o 
  -4  13   3      336.78      297.21    128.21 o 
  -3  13   3     1965.16     2161.48    169.31 o 
  -2  13   3     1255.39     1418.37    169.26 o 
  -1  13   3     3302.65     3512.69    235.03 o 
   0  13   3      490.70      482.59    159.63 o 
   1  13   3     6570.52     7778.05    798.49 o 
   2  13   3     1929.06     2526.09    387.03 o 
   3  13   3     4204.01     5669.48   1492.13 o 
   4  13   3     1012.87     1121.25    201.39 o 
   5  13   3     1988.90     2249.39    223.12 o 
   6  13   3      625.69      633.95    157.99 o 
   7  13   3     2479.37     2592.81    242.74 o 
   8  13   3      582.85      517.35    153.35 o 
  -7  14   3       29.15       14.37    168.96 o 
  -6  14   3       20.08        9.19    120.60 o 
  -5  14   3        3.92      241.43    290.33 o 
  -4  14   3        3.91      342.68    410.74 o 
  -3  14   3        0.08      124.68    164.68 o 
  -2  14   3       82.50     -118.07    175.16 o 
  -1  14   3      130.02      246.64    183.72 o 
   0  14   3       14.02       61.19    230.12 o 
   1  14   3       37.56      102.40    130.84 o 
   2  14   3        0.25        7.67    393.85 o 
   3  14   3        1.59      206.09    144.98 o 
   4  14   3       97.20       45.57    180.99 o 
   5  14   3        3.37     -114.96    129.72 o 
   6  14   3        6.75      -70.81    124.51 o 
  -2  15   3     2013.29     2549.86    334.82 o 
  -1  15   3        5.24     -178.26    177.49 o 
   0  15   3     2372.56     2376.26    332.49 o 
   1  15   3       48.46      174.01    180.61 o 
   2  15   3     3515.52     3370.57    337.92 o 
 -18   0   4     6205.66     6153.77    444.30 o 
 -16   0   4     5579.89     4319.87    338.27 o 
 -14   0   4     9913.27     8765.58    504.11 o 
 -12   0   4     9370.62     9432.03    503.33 o 
 -10   0   4    17385.84    18549.47    837.72 o 
  -8   0   4    34802.82    36254.62   1506.89 o 
  -6   0   4    13102.37    12643.16    391.89 o 
  -4   0   4    12248.17    12942.20    387.68 o 
  -2   0   4    24112.04    25048.53    574.23 o 
   0   0   4     6886.07     7382.64    186.72 o 
   2   0   4   137981.72   132460.92   3575.25 o 
   4   0   4    37194.66    36893.07   1021.05 o 
   6   0   4    54527.48    54176.10   2169.45 o 
   8   0   4    10575.87    10314.41    488.57 o 
  10   0   4    27543.91    28492.21   1219.10 o 
  14   0   4     3852.65     3713.55    295.20 o 
 -18   1   4        2.23     -124.69    102.10 o 
 -17   1   4        3.96       -2.09    140.79 o 
 -16   1   4      131.70      196.31    101.82 o 
 -15   1   4        0.05        9.90     95.43 o 
 -14   1   4        0.21      -62.77    128.36 o 
 -13   1   4      108.22      148.79     99.75 o 
 -12   1   4      717.97      760.43    116.15 o 
 -11   1   4        1.80      -74.24     65.60 o 
 -10   1   4       51.19      -19.03     67.51 o 
  -9   1   4        1.71      -35.67     54.56 o 
  -8   1   4       54.62       32.34     61.73 o 
  -7   1   4      651.80      714.18     66.36 o 
  -6   1   4     1154.91     1300.86    135.37 o 
  -5   1   4      203.89      332.74     89.92 o 
  -4   1   4     2233.62     2106.25     68.32 o 
  -3   1   4       67.23       28.65     18.53 o 
  -2   1   4      284.87      467.28     28.65 o 
  -1   1   4       31.63       -3.29     19.67 o 
   0   1   4      775.03      795.44     38.67 o 
   1   1   4        0.77       70.52     24.48 o 
   2   1   4      224.81      343.43     27.28 o 
   3   1   4       14.03      -14.88     20.38 o 
   4   1   4     1035.10      816.24     53.18 o 
   5   1   4       76.30        6.81     41.95 o 
   6   1   4     3348.62     3709.33    154.62 o 
   7   1   4        9.40      -26.30     46.63 o 
   8   1   4     1922.66     2177.80    182.92 o 
   9   1   4      662.05      714.30    134.77 o 
  10   1   4       61.84       44.28    107.20 o 
  11   1   4      113.67       70.78     79.83 o 
  12   1   4      207.78      262.30    100.58 o 
  13   1   4      177.40      224.06    101.49 o 
  14   1   4      385.55      415.21    154.57 o 
  16   1   4      127.01      350.34    164.68 o 
  17   1   4        3.14       85.06    137.50 o 
 -18   2   4     2024.53     1997.69    201.67 o 
 -17   2   4     3030.60     2878.61    209.93 o 
 -16   2   4     1858.93     1812.07    180.72 o 
 -15   2   4     6459.44     5807.73    278.95 o 
 -14   2   4     1946.05     1842.53    254.79 o 
 -13   2   4    16525.65    16203.38    557.48 o 
 -12   2   4     8874.37     8073.65    324.01 o 
 -11   2   4     3989.15     4304.00    525.70 o 
 -10   2   4     2696.82     2961.19    254.42 o 
  -9   2   4    30226.03    29858.13    880.44 o 
  -8   2   4    12837.60    12216.26    328.18 o 
  -7   2   4    73805.32    75853.22   1905.21 o 
  -6   2   4     1100.31      945.76     72.42 o 
  -5   2   4    76948.23    77856.56   1758.90 o 
  -4   2   4    28229.41    28552.59    572.59 o 
  -3   2   4    55741.27    57758.71   1129.67 o 
  -2   2   4    10890.84    11045.46    210.71 o 
  -1   2   4    16566.08    18040.20    370.76 o 
   0   2   4   121921.34   125576.27   2785.72 o 
   1   2   4    73616.21    79561.09   1776.55 o 
   2   2   4     7089.06     7197.55    159.09 o 
   3   2   4     8933.50     9524.91    207.86 o 
   4   2   4     9931.63     9554.37    211.81 o 
   5   2   4    29512.27    29705.97    599.70 o 
   6   2   4     6986.91     6924.45    170.37 o 
   7   2   4     7430.88     6977.76    202.68 o 
   8   2   4    12042.26    11330.00    722.76 o 
   9   2   4     9841.87     9709.02    335.15 o 
  10   2   4     5597.79     6254.49    626.83 o 
  11   2   4     9770.73     9251.48    341.55 o 
  12   2   4     5085.12     5934.16    262.65 o 
  13   2   4     7480.51     7131.80    298.59 o 
  14   2   4     1245.34     1678.70    249.76 o 
  17   2   4     3295.98     3444.75    321.61 o 
 -18   3   4        5.52      101.15    116.11 o 
 -17   3   4       19.50      -52.47     94.53 o 
 -16   3   4       60.79      175.96    109.64 o 
 -15   3   4       44.38      -35.80     82.66 o 
 -14   3   4        0.55      108.35    172.84 o 
 -13   3   4       11.17       -5.05    137.11 o 
 -12   3   4      277.06      279.65    144.87 o 
 -11   3   4      481.66      425.60    102.28 o 
 -10   3   4        0.59       46.94     57.84 o 
  -9   3   4       19.12      -47.26     48.63 o 
  -8   3   4     2005.86     2550.56    377.25 o 
  -7   3   4      807.17      835.70     85.27 o 
  -6   3   4     1674.87     1540.40    175.93 o 
  -5   3   4     2330.06     2190.98    176.32 o 
  -4   3   4     1107.96      949.82     45.41 o 
  -3   3   4     2296.71     2348.72     96.99 o 
  -2   3   4       55.78       63.34     28.37 o 
  -1   3   4     2933.29     2491.80    113.91 o 
   0   3   4      155.30      205.94     42.05 o 
   1   3   4     4066.29     3824.05    101.81 o 
   2   3   4      547.07      595.47     39.76 o 
   3   3   4    10429.46     9705.55    215.96 o 
   4   3   4     1772.73     1994.96     73.74 o 
   5   3   4     1084.06     1336.96    253.19 o 
   6   3   4      100.32       37.25     46.32 o 
   7   3   4      203.26      192.07     53.72 o 
   8   3   4       44.86       32.91     41.39 o 
   9   3   4       19.49      -23.22     43.74 o 
  10   3   4       51.95       53.61     51.37 o 
  11   3   4       41.30      -36.96     53.21 o 
  12   3   4        2.86     -119.62    125.44 o 
  13   3   4       64.39       36.90    149.92 o 
  14   3   4        2.20        5.44    143.71 o 
  15   3   4      114.28      132.16    183.13 o 
  16   3   4        1.95      -40.46     99.38 o 
 -17   4   4     3190.16     2719.86    201.86 o 
 -16   4   4      938.29      978.40    269.16 o 
 -15   4   4     4672.16     4322.98    363.13 o 
 -14   4   4     4051.39     3877.83    343.75 o 
 -13   4   4    13739.13    14682.59   1264.15 o 
 -12   4   4     4568.41     4395.80    547.06 o 
 -11   4   4    11928.90    12971.74    498.42 o 
 -10   4   4     5302.09     5203.31    191.98 o 
  -9   4   4    20021.99    20131.60    514.97 o 
  -8   4   4    11737.98    11079.10    311.21 o 
  -7   4   4    20477.67    20109.12    504.33 o 
  -6   4   4    12176.96    11088.12    301.49 o 
  -5   4   4     7700.71     6866.68    257.63 o 
  -4   4   4    39446.92    38025.24    887.10 o 
  -3   4   4    25783.38    25729.10    815.22 o 
  -2   4   4      592.33      475.29     53.97 o 
  -1   4   4    62166.54    63418.85   1221.23 o 
   0   4   4    15398.24    14573.55    272.47 o 
   1   4   4    40707.70    41809.48    829.99 o 
   2   4   4    22946.64    23217.38    476.00 o 
   3   4   4    28867.89    27990.97    569.38 o 
   4   4   4    13321.74    12925.95    284.87 o 
   5   4   4    50282.24    48040.65    958.47 o 
   6   4   4     2369.34     2192.50     89.76 o 
   7   4   4    14791.32    14422.91    325.41 o 
   8   4   4     3800.81     3420.45    121.34 o 
   9   4   4     8126.83     7889.57    232.64 o 
  10   4   4     5337.76     6026.76    412.75 o 
  11   4   4     6114.99     6180.65    502.94 o 
  12   4   4     1455.42     1824.70    163.23 o 
  13   4   4     5229.25     4853.37    249.28 o 
  14   4   4     2109.87     2275.33    189.92 o 
  15   4   4     2290.30     2382.59    193.91 o 
  16   4   4      666.57      764.35    158.83 o 
 -17   5   4       22.09       16.04    174.19 o 
 -16   5   4        7.93      -65.25    144.09 o 
 -15   5   4       69.28       77.08    101.42 o 
 -14   5   4       25.13     -124.18     82.79 o 
 -13   5   4      240.14       69.20    107.27 o 
 -12   5   4       33.55      -57.82     67.47 o 
 -11   5   4      552.00      642.33     95.45 o 
 -10   5   4       50.32      115.11     76.50 o 
  -9   5   4       93.31      173.62     64.00 o 
  -8   5   4       15.90       31.25     57.08 o 
  -7   5   4        2.02      -21.77     74.70 o 
  -6   5   4        8.52      104.20     71.47 o 
  -5   5   4       44.12       53.54     81.37 o 
  -4   5   4      343.59      504.83     65.73 o 
  -3   5   4      217.27      320.57     57.09 o 
  -2   5   4      353.65      258.22     39.58 o 
  -1   5   4     2770.46     2461.73     85.69 o 
   0   5   4      277.38      227.79     32.24 o 
   1   5   4     1508.36     1153.94     51.28 o 
   2   5   4       25.75       42.54     25.38 o 
   3   5   4       34.46       -9.50     25.10 o 
   4   5   4      512.61      556.22     54.93 o 
   5   5   4      248.63      108.36     44.89 o 
   6   5   4      661.11      751.34     66.46 o 
   7   5   4      304.10      290.30     56.22 o 
   8   5   4      142.78       70.89     52.99 o 
   9   5   4        0.87      -19.51     72.48 o 
  10   5   4      187.12       33.55     90.08 o 
  11   5   4       70.72      -55.68     84.48 o 
  12   5   4       93.36        0.84     98.86 o 
  13   5   4       16.16      -46.41     94.20 o 
  14   5   4      179.78      338.07    128.65 o 
  15   5   4        1.61      138.12    121.21 o 
  16   5   4      118.14      335.16    135.13 o 
 -16   6   4     4084.93     3961.46    259.67 o 
 -15   6   4      119.22      180.37    124.08 o 
 -14   6   4     4271.72     4434.72    293.03 o 
 -13   6   4      101.91      -22.97    105.94 o 
 -12   6   4     8269.90     9160.97    899.85 o 
 -11   6   4        1.85     -105.21     81.94 o 
 -10   6   4    15288.48    16353.96    896.83 o 
  -9   6   4      324.36      285.03     74.99 o 
  -8   6   4    12795.95    13084.74    364.14 o 
  -7   6   4     7033.36     6407.65    228.27 o 
  -6   6   4     8602.06     7596.68    274.96 o 
  -5   6   4     4150.66     4001.96    170.89 o 
  -4   6   4    31258.97    30975.84   1082.01 o 
  -3   6   4       23.79        6.29     39.16 o 
  -2   6   4    24612.52    24365.28    504.07 o 
  -1   6   4      198.41      221.39     45.67 o 
   0   6   4    38547.93    38174.60    761.77 o 
   1   6   4     3185.25     2790.13     85.31 o 
   2   6   4    12353.19    11290.17    225.82 o 
   3   6   4     1021.61     1107.28     54.59 o 
   4   6   4    46548.33    47452.52    841.20 o 
   5   6   4      144.34      141.12     50.18 o 
   6   6   4    16086.58    15650.76    352.35 o 
   7   6   4      361.43      418.18     62.71 o 
   8   6   4    12805.09    12659.71    355.41 o 
   9   6   4       48.65      -38.07     90.89 o 
  10   6   4     7894.71     7575.25    316.67 o 
  11   6   4      186.66      135.61    110.76 o 
  12   6   4     3710.24     3479.41    212.95 o 
  13   6   4       60.89       85.24    110.40 o 
  14   6   4     6688.85     7340.64    342.63 o 
  15   6   4        5.75      -67.65    113.69 o 
 -16   7   4        0.10       90.70    160.41 o 
 -15   7   4        9.65       84.07    261.58 o 
 -14   7   4        6.65     -163.22    108.81 o 
 -13   7   4        0.04      -49.99     73.50 o 
 -12   7   4        5.37        2.35     80.69 o 
 -11   7   4       20.44       28.81     78.76 o 
 -10   7   4        6.72      -33.49     86.76 o 
  -9   7   4       17.35       23.94     69.04 o 
  -8   7   4        4.09      -90.62     60.41 o 
  -7   7   4      135.08       96.98     53.94 o 
  -6   7   4      513.21      382.39     85.73 o 
  -5   7   4       22.37        2.35     68.47 o 
  -4   7   4      251.52      284.52     57.16 o 
  -3   7   4      213.90      210.49     51.55 o 
  -2   7   4      552.91      751.61     64.39 o 
  -1   7   4       20.58       -2.45     41.44 o 
   0   7   4       58.39      -62.55     42.64 o 
   1   7   4      224.59      139.50     46.79 o 
   2   7   4      819.71      614.51     51.14 o 
   3   7   4        7.10      -24.70     32.43 o 
   4   7   4       13.75       28.20     35.95 o 
   5   7   4       69.46       23.20     51.13 o 
   6   7   4      265.27      294.95     77.32 o 
   7   7   4      504.14      698.72     89.86 o 
   8   7   4        2.40      -80.40     87.76 o 
   9   7   4      425.81      532.31    124.24 o 
  10   7   4       40.14     -119.53     91.34 o 
  11   7   4        6.76      -99.53    111.27 o 
  12   7   4      103.82        1.11    150.50 o 
  13   7   4      199.53      280.05    249.55 o 
  14   7   4       93.81      289.34    120.17 o 
  15   7   4        1.97      270.38    176.92 o 
 -15   8   4     2585.23     2628.23    228.15 o 
 -14   8   4     1019.20      899.90    127.43 o 
 -13   8   4     2267.55     3629.43    630.62 o 
 -12   8   4     2363.90     2509.93    248.65 o 
 -11   8   4     8832.08     9464.39    945.57 o 
 -10   8   4     2538.82     3178.62    233.39 o 
  -9   8   4     9670.83     9338.14    364.14 o 
  -8   8   4     2839.47     2428.77    116.92 o 
  -7   8   4     8267.53     7654.25    241.10 o 
  -6   8   4     5242.75     5128.35    273.33 o 
  -5   8   4    15651.34    14816.58    487.92 o 
  -4   8   4     4529.69     4085.57    142.71 o 
  -3   8   4    12381.07    11504.00    337.85 o 
  -2   8   4     5591.32     5336.09    390.16 o 
  -1   8   4    13584.57    13352.91    396.51 o 
   0   8   4     9173.02     9500.25    370.78 o 
   1   8   4     7107.62     6423.10    176.11 o 
   2   8   4     1915.13     1519.14     84.44 o 
   3   8   4     6940.51     6373.58    211.14 o 
   4   8   4     6378.65     6187.41    176.92 o 
   5   8   4     6661.75     6827.03    227.13 o 
   6   8   4     3836.69     3611.57    159.35 o 
   7   8   4     9134.62     9271.29    365.39 o 
   8   8   4     5325.26     5321.25    262.33 o 
   9   8   4     8937.43     9395.78    651.11 o 
  10   8   4     4973.59     5258.42    425.46 o 
  11   8   4     2386.25     2593.40    239.26 o 
  12   8   4     2018.94     2346.44    202.01 o 
  13   8   4     3926.27     4083.64    255.67 o 
  14   8   4     2266.53     2604.26    222.40 o 
 -14   9   4       27.66       56.25     80.54 o 
 -13   9   4        0.67      -87.64     70.57 o 
 -12   9   4       11.91      105.83     76.65 o 
 -11   9   4      192.32       81.74     73.59 o 
 -10   9   4       15.74       71.39     71.85 o 
  -9   9   4       95.46       41.65     64.70 o 
  -8   9   4       55.89      155.95     68.77 o 
  -7   9   4      197.44       24.88     63.96 o 
  -6   9   4       19.57      100.87     76.08 o 
  -5   9   4      350.70      363.27     79.27 o 
  -4   9   4       31.62      117.79     89.19 o 
  -3   9   4      197.25      153.73     64.33 o 
  -2   9   4       97.38      129.81     61.50 o 
  -1   9   4       61.08      -82.64     58.24 o 
   0   9   4        4.85      -71.09     62.51 o 
   1   9   4      119.98       66.11     94.59 o 
   2   9   4        0.05       54.84     69.15 o 
   3   9   4       25.73       -3.64     95.03 o 
   4   9   4      772.45      854.59    135.17 o 
   5   9   4      643.79      636.23    136.59 o 
   6   9   4      168.99      202.14    100.34 o 
   7   9   4      219.89       65.63    123.12 o 
   8   9   4        0.08      108.61    105.46 o 
   9   9   4        2.84      -27.07    102.08 o 
  10   9   4       53.30      -24.73    105.73 o 
  11   9   4      232.53       64.26    119.01 o 
  12   9   4        0.13      -13.01    116.44 o 
  13   9   4       22.43      191.55    210.52 o 
 -13  10   4     2511.91     2847.45    154.29 o 
 -12  10   4     1732.06     2084.91    140.51 o 
 -11  10   4     5224.73     5758.67    398.45 o 
 -10  10   4     2431.92     2826.07    225.81 o 
  -9  10   4     6771.90     7071.45    513.42 o 
  -8  10   4     3431.82     3352.80    148.11 o 
  -7  10   4     4176.06     3910.87    264.84 o 
  -6  10   4     3620.14     3466.55    143.19 o 
  -5  10   4     5434.94     4787.86    186.11 o 
  -4  10   4     4912.47     4415.29    160.68 o 
  -3  10   4     6314.47     6444.53    196.83 o 
  -2  10   4     5114.68     5154.63    245.18 o 
  -1  10   4    11041.10    10908.95    331.48 o 
   0  10   4     2766.42     2711.69    148.66 o 
   1  10   4    11908.52    12436.18    928.33 o 
   2  10   4     2277.91     2382.13    229.55 o 
   3  10   4    10281.39    10337.39    514.40 o 
   4  10   4      658.61      755.57    144.60 o 
   5  10   4     6611.38     6219.94    289.16 o 
   6  10   4     1709.89     1571.83    176.13 o 
   7  10   4     1716.02     1718.45    185.26 o 
   8  10   4     2229.70     3710.03   1305.61 o 
   9  10   4     7098.76     7139.10    333.09 o 
  10  10   4      771.32     1057.52    176.53 o 
  11  10   4     2098.79     2575.67    217.13 o 
  12  10   4      527.01     1045.52    240.81 o 
 -12  11   4       97.00       14.91     98.43 o 
 -11  11   4       16.59       39.57     76.57 o 
 -10  11   4        0.90       -3.93     77.16 o 
  -9  11   4       21.90       17.46     75.98 o 
  -8  11   4        2.39      -97.98     65.32 o 
  -7  11   4       32.70      118.53     91.27 o 
  -6  11   4        2.62      -65.74     84.12 o 
  -5  11   4        3.29      110.94     85.28 o 
  -4  11   4       53.15      -13.47    106.80 o 
  -3  11   4      245.33      557.80    105.80 o 
  -2  11   4        0.53      -55.74     80.35 o 
  -1  11   4        3.17        1.99     87.36 o 
   0  11   4      157.38     -146.52    106.81 o 
   1  11   4       53.02      -68.57    100.93 o 
   2  11   4        2.07     -150.96    100.64 o 
   3  11   4       66.37        5.20    102.71 o 
   4  11   4       97.13      -92.25     94.29 o 
   5  11   4      267.18      -91.30    115.24 o 
   6  11   4       60.37     -115.14    112.04 o 
   7  11   4       48.80       61.53    123.45 o 
   8  11   4       36.62       57.39    173.81 o 
   9  11   4        0.29      -22.86    112.33 o 
  10  11   4       46.52     -153.68    155.37 o 
  11  11   4       51.91      -35.57    151.47 o 
 -11  12   4      208.05       67.12    135.65 o 
 -10  12   4     3327.24     3292.90    384.24 o 
  -9  12   4       18.93      -54.29     83.60 o 
  -8  12   4     3783.14     4080.10    244.02 o 
  -7  12   4       99.85       94.21     97.54 o 
  -6  12   4     6692.68     6586.33    348.88 o 
  -5  12   4      486.02      468.60    111.85 o 
  -4  12   4     3505.17     3583.50    186.03 o 
  -3  12   4        3.38     -112.13     82.50 o 
  -2  12   4     5659.48     5402.38    225.85 o 
  -1  12   4       23.64     -125.75    105.53 o 
   0  12   4     5044.92     5140.31    274.56 o 
   1  12   4       71.64      -56.66    118.35 o 
   2  12   4     8824.03     8868.17    380.61 o 
   3  12   4        0.07     -100.57    115.75 o 
   4  12   4     5381.37     5069.80    275.89 o 
   5  12   4       33.72     -106.07    110.85 o 
   6  12   4     3005.07     2861.14    215.83 o 
   7  12   4        0.11       37.69    277.89 o 
   8  12   4     3966.91     4308.97    268.64 o 
   9  12   4        7.03      134.59    125.98 o 
  10  12   4     2113.22     2658.53    244.70 o 
  -9  13   4       23.15      127.85    128.72 o 
  -8  13   4       14.11     -103.82    109.47 o 
  -7  13   4       14.99       98.80    115.07 o 
  -6  13   4      142.20      203.27    122.56 o 
  -5  13   4        8.29      210.94    131.28 o 
  -4  13   4        0.63        6.15     89.33 o 
  -3  13   4       22.36       65.75    128.19 o 
  -2  13   4        0.41     -102.24    105.46 o 
  -1  13   4        2.35     -143.31    114.00 o 
   0  13   4        0.98        7.91    125.98 o 
   1  13   4        9.17      190.87    143.50 o 
   2  13   4        7.41       88.55    197.69 o 
   3  13   4        1.99     -170.46    210.91 o 
   4  13   4       13.97     -169.82    113.21 o 
   5  13   4       95.28      -39.53    118.10 o 
   6  13   4       41.32      -84.60    126.90 o 
   7  13   4       10.79       42.99    137.12 o 
   8  13   4        1.65      -38.48    151.47 o 
  -7  14   4     2291.92     2896.00    684.18 o 
  -6  14   4      741.08      836.38    169.67 o 
  -5  14   4     2498.93     2889.73    335.98 o 
  -4  14   4     2592.61     2686.22    318.89 o 
  -3  14   4     1770.34     2205.38    302.58 o 
  -2  14   4      312.41      262.70    238.67 o 
  -1  14   4     1637.46     1795.51    208.15 o 
   0  14   4     1196.03     1000.37    182.66 o 
   1  14   4     2563.19     2654.56    239.50 o 
   2  14   4     1103.91     1146.83    179.85 o 
   3  14   4     3584.36     3779.41    261.21 o 
   4  14   4     1544.93     1343.63    266.64 o 
   5  14   4     1877.35     2051.25    549.39 o 
  -1  15   4       50.71      -19.81    187.60 o 
   0  15   4        5.05     -109.52    190.69 o 
 -17   0   5       50.84     -182.92    121.95 o 
 -15   0   5      816.30      365.10    165.46 o 
 -13   0   5      111.42      -39.23    137.48 o 
 -11   0   5     1690.59     1505.45    193.02 o 
  -9   0   5        3.67       73.02     96.71 o 
  -7   0   5       27.66      -11.30     46.94 o 
  -5   0   5     2517.86     2630.49    123.68 o 
  -3   0   5       53.53       48.85     28.01 o 
  -1   0   5      672.99      601.62     57.68 o 
   1   0   5      660.62      646.82     74.74 o 
   3   0   5      259.56      589.07     58.06 o 
   7   0   5     2397.07     2104.36    165.45 o 
   9   0   5     1515.42     1679.87    190.30 o 
  11   0   5      399.56      323.15    139.83 o 
 -18   1   5      799.03      802.88    149.18 o 
 -17   1   5     3255.82     2877.55    237.12 o 
 -16   1   5      585.08      508.93    127.21 o 
 -15   1   5     6174.37     5825.75    282.84 o 
 -14   1   5     6442.39     6047.52    312.45 o 
 -13   1   5    12282.26    11203.08    420.74 o 
 -12   1   5       48.14       55.42     84.18 o 
 -11   1   5    10826.65    10067.14    371.13 o 
 -10   1   5     2915.29     2813.05    167.78 o 
  -9   1   5    16584.49    16673.84    539.29 o 
  -8   1   5     4974.63     4869.00    168.71 o 
  -7   1   5    15216.95    15284.66    392.12 o 
  -6   1   5    27354.63    28177.27    670.06 o 
  -5   1   5    25703.56    27312.89    553.46 o 
  -4   1   5    16804.00    16755.50    282.83 o 
  -3   1   5     8912.92     9622.01    171.68 o 
  -2   1   5    17422.82    18152.33    302.34 o 
  -1   1   5     8637.22     8990.94    160.13 o 
   0   1   5     1930.22     1805.22     57.48 o 
   1   1   5     8893.10     9149.17    174.55 o 
   2   1   5      545.97      447.82     37.56 o 
   3   1   5    25279.67    24140.29    430.51 o 
   4   1   5     4814.25     4880.07    118.25 o 
   5   1   5    32945.63    34444.07    794.61 o 
   6   1   5     6257.71     6021.24    175.02 o 
   7   1   5    13354.44    13247.56    338.38 o 
   8   1   5     4636.11     4525.88    193.60 o 
   9   1   5    12542.47    12332.40    584.89 o 
  10   1   5     3964.15     4498.53    290.50 o 
  11   1   5     7722.54     9657.72    899.67 o 
  13   1   5     9135.62     8768.70    346.96 o 
 -18   2   5        1.64       34.44    120.23 o 
 -17   2   5        1.67      -44.56     99.20 o 
 -16   2   5        1.99       -1.16    100.24 o 
 -15   2   5      127.99       72.47    101.94 o 
 -14   2   5       11.54     -131.36     93.90 o 
 -13   2   5      646.35      690.79    129.54 o 
 -12   2   5      369.49      375.01    167.59 o 
 -11   2   5       77.20      -21.23     76.32 o 
 -10   2   5      508.55      445.47     74.65 o 
  -9   2   5      413.54      648.58     77.86 o 
  -8   2   5       16.46       81.82     75.35 o 
  -7   2   5     1371.05     1612.74    135.37 o 
  -6   2   5      303.53      207.82     64.25 o 
  -5   2   5      219.19      168.60     58.62 o 
  -4   2   5      451.82      473.26     43.13 o 
  -3   2   5       47.76       55.35     25.85 o 
  -2   2   5       81.86      103.74     23.79 o 
  -1   2   5      518.37      543.30     32.31 o 
   0   2   5      271.91      270.43     32.66 o 
   1   2   5      124.69      315.16     29.77 o 
   2   2   5        4.69      -11.78     20.02 o 
   3   2   5      337.11      482.38     69.52 o 
   4   2   5       42.48       42.50     50.55 o 
   5   2   5     2572.32     3435.72    281.32 o 
   6   2   5       72.08       99.86     48.19 o 
   7   2   5      234.15      306.08     55.34 o 
   8   2   5       22.74       -7.68     49.23 o 
   9   2   5      216.61      439.86     68.71 o 
  10   2   5      582.84      475.02     83.94 o 
  11   2   5      329.63      411.65     80.24 o 
  12   2   5       23.19       61.76    142.93 o 
  13   2   5       15.58       17.09    126.62 o 
  14   2   5       34.74      144.10    158.08 o 
  15   2   5       38.17      103.50    157.11 o 
  16   2   5      145.57      779.15    248.60 o 
 -18   3   5     4585.14     4210.11    260.89 o 
 -17   3   5       21.08     -106.81    136.92 o 
 -16   3   5     4792.72     4747.61    257.97 o 
 -15   3   5        1.19       18.92     93.82 o 
 -14   3   5    13737.65    12164.88    460.98 o 
 -13   3   5        2.80     -133.07     88.72 o 
 -12   3   5    12747.81    12086.17    632.66 o 
 -11   3   5      101.20       70.44     93.80 o 
 -10   3   5    20492.55    20864.90    654.88 o 
  -9   3   5      382.96      399.17     72.93 o 
  -8   3   5    27917.27    28149.04    686.17 o 
  -7   3   5     1711.39     1540.58    180.94 o 
  -6   3   5    24392.57    23674.68    577.49 o 
  -5   3   5     3241.20     3611.89    101.75 o 
  -4   3   5    41127.44    41298.25    822.68 o 
  -3   3   5       61.68       50.91     24.23 o 
  -2   3   5    33614.27    32918.37    663.11 o 
  -1   3   5    11898.57    13885.61    320.25 o 
   0   3   5    50662.87    52900.82   1041.71 o 
   1   3   5      526.40      560.35     58.74 o 
   2   3   5    60102.53    60526.99   1370.29 o 
   3   3   5      589.98      774.13     60.66 o 
   4   3   5    39378.85    41684.91    831.50 o 
   5   3   5     1106.58      972.63     62.67 o 
   6   3   5    18679.82    18062.70    387.64 o 
   7   3   5      314.79      317.41     50.92 o 
   8   3   5    10706.65    11720.71    452.60 o 
   9   3   5        3.27      218.79    232.47 o 
  10   3   5    16817.81    16280.74    432.65 o 
  12   3   5     5575.74     5377.94    254.46 o 
  13   3   5      111.29      172.16    104.72 o 
  14   3   5     4440.90     4280.28    241.92 o 
  15   3   5       33.99        1.67    100.55 o 
  16   3   5     2941.24     3219.80    478.32 o 
 -17   4   5       33.85      -72.23    100.77 o 
 -16   4   5        0.84     -102.14     98.73 o 
 -15   4   5        0.03      -23.35     93.96 o 
 -14   4   5       23.40      -93.99    144.47 o 
 -13   4   5        0.20     -139.43    155.35 o 
 -12   4   5        9.60      -93.21     62.14 o 
 -11   4   5      263.64      313.74     76.97 o 
 -10   4   5       64.21       67.63     83.84 o 
  -9   4   5       26.43       40.30     53.86 o 
  -8   4   5       67.17       24.05     60.42 o 
  -7   4   5     1067.26     1174.90     93.69 o 
  -6   4   5      663.21      705.38     72.79 o 
  -5   4   5      675.13      666.61     71.13 o 
  -4   4   5     1219.00     1443.44     64.19 o 
  -3   4   5        1.62      -51.74     36.18 o 
  -2   4   5     1826.95     1677.46     74.21 o 
  -1   4   5      741.50      828.41     81.34 o 
   0   4   5       29.97       20.32     22.83 o 
   1   4   5        6.00       -2.22     26.20 o 
   2   4   5       35.32       40.28     28.54 o 
   3   4   5     1841.55     1589.06     71.20 o 
   4   4   5     7648.91     7362.01    245.50 o 
   5   4   5      301.76      426.32     62.63 o 
   6   4   5      317.44      354.78     75.22 o 
   7   4   5        5.51       50.20     43.26 o 
   8   4   5       82.37      115.05     56.51 o 
   9   4   5       12.28      -25.58     61.10 o 
  10   4   5       64.92      162.91     74.23 o 
  11   4   5        0.98      -51.42     87.46 o 
  12   4   5        5.92      -48.14     88.99 o 
  13   4   5       14.35       58.56     95.74 o 
  14   4   5        6.12      315.76    251.68 o 
  15   4   5       10.62      206.21    245.08 o 
  16   4   5       64.50      519.98    253.05 o 
 -17   5   5     3168.36     2696.98    212.25 o 
 -16   5   5      614.64      747.70    216.71 o 
 -15   5   5     5001.01     4968.46    391.48 o 
 -14   5   5     2383.50     1978.03    440.65 o 
 -13   5   5     3287.08     3062.09    205.14 o 
 -12   5   5       63.42       -8.32     70.25 o 
 -11   5   5     6057.03     5866.15    219.72 o 
 -10   5   5     6528.87     6827.50    237.92 o 
  -9   5   5    11927.25    12174.93    348.89 o 
  -8   5   5    12353.22    12057.09    341.14 o 
  -7   5   5     7976.86     7227.40    228.52 o 
  -6   5   5    11960.57    11465.33    318.19 o 
  -5   5   5    16250.31    15261.98    525.97 o 
  -4   5   5    20391.94    21032.72    521.61 o 
  -3   5   5    23344.50    23075.01    564.67 o 
  -2   5   5    22059.53    22224.23    486.07 o 
  -1   5   5    32770.02    32380.88    581.77 o 
   0   5   5     9676.57     9547.55    193.95 o 
   1   5   5    39829.97    39111.46    786.51 o 
   2   5   5       83.89       96.14     35.66 o 
   3   5   5    20324.32    20287.08    429.50 o 
   4   5   5    11086.69    10889.61    252.78 o 
   5   5   5    24647.21    24814.72    520.78 o 
   6   5   5     2414.70     2301.80    125.29 o 
   7   5   5    14293.77    13609.66    369.20 o 
   8   5   5     1887.93     2311.37    355.29 o 
   9   5   5     6815.73     6688.08    228.18 o 
  10   5   5     2384.71     5639.84   1990.26 o 
  11   5   5     5406.37     5333.38    255.40 o 
  12   5   5      648.90      545.56    128.49 o 
  13   5   5     2280.43     2262.61    186.30 o 
  14   5   5      630.03      866.56    159.09 o 
  15   5   5     2688.24     2669.38    368.00 o 
 -16   6   5        7.31     -151.08    139.81 o 
 -15   6   5       39.49      -30.74    116.83 o 
 -14   6   5        0.05       -4.52    109.60 o 
 -13   6   5      214.90       43.59     80.37 o 
 -12   6   5       20.35      -33.60     72.61 o 
 -11   6   5        2.60      -82.37     62.95 o 
 -10   6   5        0.67       42.48     71.49 o 
  -9   6   5       21.90      -47.33     57.92 o 
  -8   6   5      254.33      201.74     74.14 o 
  -7   6   5       55.56       10.44     60.86 o 
  -6   6   5      418.46      425.83     76.41 o 
  -5   6   5       89.10       45.87     51.17 o 
  -4   6   5      228.70      281.83     65.22 o 
  -3   6   5       55.87        8.14     36.47 o 
  -2   6   5     1239.77     1361.18    142.90 o 
  -1   6   5      260.35      132.23     40.53 o 
   0   6   5     2685.09     2517.04     83.16 o 
   1   6   5       11.46       27.47     41.38 o 
   2   6   5      841.17      930.49    147.24 o 
   3   6   5       22.64       46.77    128.95 o 
   4   6   5      822.90     1115.00     80.79 o 
   5   6   5     1100.53     2555.96   1421.76 o 
   6   6   5       56.86       -9.71     58.60 o 
   7   6   5      544.50      626.67     88.39 o 
   8   6   5      393.75      361.58     80.21 o 
   9   6   5      360.69      327.98    120.82 o 
  10   6   5      100.71       53.37    101.81 o 
  11   6   5       58.08      -24.36    112.24 o 
  12   6   5        0.09     -119.82     92.23 o 
  13   6   5      192.67      285.83    221.39 o 
  14   6   5       36.33      175.90    126.28 o 
  15   6   5      121.51      681.13    501.03 o 
 -16   7   5     1323.51     1623.26    206.72 o 
 -15   7   5     4004.27     3535.38    243.42 o 
 -14   7   5      407.21      331.88    102.13 o 
 -13   7   5     4924.84     5045.11    221.30 o 
 -12   7   5     3517.92     3362.22    185.79 o 
 -11   7   5     7486.86     7596.39    470.29 o 
 -10   7   5     1351.66     1456.78    128.84 o 
  -9   7   5    10599.83    10606.24    323.93 o 
  -8   7   5     2152.24     2132.46    240.80 o 
  -7   7   5     9375.37     9018.43    279.06 o 
  -6   7   5     4122.40     4064.77    177.92 o 
  -5   7   5    19203.68    17802.20    445.99 o 
  -4   7   5     2174.24     1886.30    156.19 o 
  -3   7   5     7307.88     7280.54    273.33 o 
  -2   7   5     7690.34     7582.59    193.67 o 
  -1   7   5    15487.53    15248.31    350.24 o 
   0   7   5     2411.16     2208.11     93.24 o 
   1   7   5     9828.13     8573.70    185.91 o 
   2   7   5     2633.31     2232.96     77.07 o 
   3   7   5     8280.40     7871.66    202.53 o 
   4   7   5      236.01      246.35     69.15 o 
   5   7   5    11880.22    11399.29    326.37 o 
   6   7   5     4760.85     4413.95    176.30 o 
   7   7   5    14647.63    14666.16    403.98 o 
   8   7   5     3040.15     3075.63    345.87 o 
   9   7   5    11101.99    11319.66    428.06 o 
  10   7   5      133.16      418.78    375.59 o 
  11   7   5     4860.93     4595.76    250.31 o 
  12   7   5     1698.38     2009.18    193.98 o 
  13   7   5     3976.44     4608.74    265.55 o 
  14   7   5     1242.53     1514.18    185.87 o 
 -15   8   5       14.04      -14.86    126.42 o 
 -14   8   5       24.34     -120.54     80.36 o 
 -13   8   5       80.11       91.23     89.78 o 
 -12   8   5       12.60      -58.92     85.43 o 
 -11   8   5      134.41      129.58     86.92 o 
 -10   8   5        0.36      -21.08     75.18 o 
  -9   8   5        2.60      138.48     71.70 o 
  -8   8   5       77.07       75.45     62.38 o 
  -7   8   5       17.40       31.20     61.12 o 
  -6   8   5        5.05       24.03     56.48 o 
  -5   8   5       13.15       77.79     56.04 o 
  -4   8   5     1329.78     1152.59     87.72 o 
  -3   8   5       48.60       91.28     51.85 o 
  -2   8   5       70.00      -10.37     46.79 o 
  -1   8   5       33.35       -1.38     49.25 o 
   0   8   5      800.17      881.67     72.75 o 
   1   8   5       88.25       55.94     60.17 o 
   2   8   5        7.61      -58.15     54.09 o 
   3   8   5       64.80      265.06    300.23 o 
   4   8   5      123.90       40.39    116.91 o 
   5   8   5      226.79      162.70     71.39 o 
   6   8   5      308.35      371.29     89.24 o 
   7   8   5      279.12      437.75    121.86 o 
   8   8   5      337.45      290.23    113.16 o 
   9   8   5        5.99      114.56    114.83 o 
  10   8   5      115.99      -30.25    102.34 o 
  11   8   5       29.17      -80.29    107.78 o 
  12   8   5      140.34       80.92    136.72 o 
  13   8   5       67.64      178.75    162.55 o 
  14   8   5       78.31      472.56    666.49 o 
 -14   9   5     2619.98     2868.32    154.17 o 
 -13   9   5        6.00      -74.07     70.59 o 
 -12   9   5     9211.00     9499.25    937.89 o 
 -11   9   5      232.69      245.16     79.33 o 
 -10   9   5     8969.01     8869.36    592.58 o 
  -9   9   5        0.62      -85.05     56.70 o 
  -8   9   5    10244.25    10105.08    297.83 o 
  -7   9   5      157.20      132.01     63.68 o 
  -6   9   5    13110.48    12583.75    312.42 o 
  -5   9   5        0.97      -88.11     58.74 o 
  -4   9   5    10247.16     9701.01    355.34 o 
  -3   9   5      850.44      898.36     91.11 o 
  -2   9   5    12875.94    12207.54    638.77 o 
  -1   9   5      192.54      193.16     80.86 o 
   0   9   5    10519.90    10361.92    306.05 o 
   1   9   5      167.42      207.75    101.28 o 
   2   9   5    15829.05    14725.97    505.16 o 
   3   9   5      101.91      210.60    115.05 o 
   4   9   5    14062.43    13840.27    488.58 o 
   5   9   5      206.97       52.39     76.92 o 
   6   9   5    10165.90     9958.03    390.43 o 
   7   9   5      266.01     3873.40   2812.40 o 
   8   9   5     8676.39     8669.64    481.58 o 
   9   9   5       19.57      551.66    452.68 o 
  10   9   5     3779.24     3868.79    240.44 o 
  11   9   5       13.26      150.24    122.35 o 
  12   9   5     3482.73     3661.39    251.79 o 
  13   9   5      135.06      379.53    144.51 o 
 -13  10   5        3.67      -49.11     76.22 o 
 -12  10   5        0.63       -0.74     79.70 o 
 -11  10   5      190.14      173.32     80.18 o 
 -10  10   5        8.52       45.58     86.67 o 
  -9  10   5        7.77       40.22     70.14 o 
  -8  10   5        0.63       59.36     69.64 o 
  -7  10   5      185.59      146.66     74.91 o 
  -6  10   5       76.50      130.16     71.63 o 
  -5  10   5       47.74      -21.30     63.83 o 
  -4  10   5       93.19       90.84     86.42 o 
  -3  10   5      160.76       85.49     85.37 o 
  -2  10   5      345.03      327.64     94.18 o 
  -1  10   5       98.54      -22.28     86.48 o 
   0  10   5      171.83      113.95    111.94 o 
   1  10   5       30.26       13.49    107.74 o 
   2  10   5      300.75      576.45    356.95 o 
   3  10   5       79.30      130.41    111.58 o 
   4  10   5      121.96      267.90    169.73 o 
   5  10   5      350.79      231.21    122.60 o 
   6  10   5      753.57      861.60    153.64 o 
   7  10   5        4.78      -84.41    111.87 o 
   8  10   5      381.89      305.67    164.49 o 
   9  10   5        9.35     -105.89    117.81 o 
  10  10   5       50.82      -52.74    284.12 o 
  11  10   5        9.61      -49.36    139.82 o 
  12  10   5      217.07      364.21    287.61 o 
 -12  11   5      850.44      894.73    116.50 o 
 -11  11   5     3402.48     3469.29    201.04 o 
 -10  11   5      527.88      636.59    152.32 o 
  -9  11   5     2808.84     2623.04    143.28 o 
  -8  11   5      814.62      827.44    105.77 o 
  -7  11   5     8136.36     7991.51    635.85 o 
  -6  11   5     2786.91     2757.67    170.45 o 
  -5  11   5     5014.81     4935.77    285.16 o 
  -4  11   5      893.64      862.93    135.74 o 
  -3  11   5     8081.73     7617.13    268.13 o 
  -2  11   5     2504.23     2534.52    158.46 o 
  -1  11   5     6532.00     6160.55    308.94 o 
   0  11   5      902.42     1017.64    165.60 o 
   1  11   5     6078.62     5598.03    284.72 o 
   2  11   5     2661.33     2562.27    210.67 o 
   3  11   5     6139.28     5686.59    284.54 o 
   4  11   5     2771.00     2451.61    231.68 o 
   5  11   5     2826.10     2270.70    190.08 o 
   6  11   5      244.86      218.51    165.85 o 
   7  11   5     3247.55     3718.33    527.27 o 
   8  11   5      810.69     2341.71   1071.02 o 
   9  11   5     2529.35     3159.96    242.54 o 
  10  11   5      258.65      205.04    198.09 o 
  11  11   5     1626.72     1777.78    220.05 o 
 -11  12   5       81.58       -8.37    144.67 o 
 -10  12   5       47.69      -39.09    105.07 o 
  -9  12   5       55.44       81.85     94.39 o 
  -8  12   5      157.61       34.17     90.10 o 
  -7  12   5       91.96       61.01     89.07 o 
  -6  12   5       10.98      205.13    104.01 o 
  -5  12   5      138.58       55.94     91.80 o 
  -4  12   5        3.35      157.57    133.14 o 
  -3  12   5      327.29      342.73    146.14 o 
  -2  12   5        0.06     -112.53    120.15 o 
  -1  12   5      126.61     -119.84    112.23 o 
   0  12   5       83.21      -79.51    113.48 o 
   1  12   5      117.48       38.48    293.64 o 
   2  12   5        6.70       45.57    141.38 o 
   3  12   5      189.31       93.61    197.31 o 
   4  12   5       24.11      -88.26    106.90 o 
   5  12   5       14.18     -154.09    102.72 o 
   6  12   5       99.80      -59.16    113.22 o 
   7  12   5       37.14      -54.43    120.32 o 
   8  12   5       16.21      117.29    135.62 o 
   9  12   5        9.31      -21.38    122.46 o 
  -9  13   5     1381.87     1708.67    364.12 o 
  -8  13   5      309.59      523.71    157.29 o 
  -7  13   5     2892.58     2911.17    445.09 o 
  -6  13   5     1101.14     1229.00    144.18 o 
  -5  13   5     5401.37     5755.14    426.63 o 
  -4  13   5      429.59      522.20    160.44 o 
  -3  13   5     3272.98     3677.17    256.88 o 
  -2  13   5      544.84      655.63    169.52 o 
  -1  13   5     2240.91     2358.40    309.96 o 
   0  13   5     1214.23     1186.60    322.17 o 
   1  13   5     3832.28     3972.24    299.28 o 
   2  13   5     1414.31     1394.51    184.70 o 
   3  13   5     4686.65     4518.57    347.21 o 
   4  13   5     1055.84     1210.74    214.21 o 
   5  13   5     2172.02     1972.48    273.43 o 
   6  13   5      822.89     1088.73    349.57 o 
   7  13   5     2498.77     2773.14    239.49 o 
  -5  14   5       66.30       98.27    191.10 o 
  -4  14   5        2.25        5.37    133.60 o 
  -3  14   5      152.96      177.21    132.61 o 
  -2  14   5       52.83      -93.85    177.70 o 
  -1  14   5        0.29       15.85    140.97 o 
   0  14   5        0.75     -151.14    114.66 o 
   1  14   5       13.15      122.24    368.97 o 
   2  14   5        7.61      274.77    743.00 o 
   3  14   5        0.27       96.42    272.65 o 
   4  14   5        2.11       -2.31    243.54 o 
   5  14   5        4.83      -38.49    139.25 o 
 -18   0   6     4618.73     4379.29    378.28 o 
 -16   0   6     2924.60     2365.39    273.84 o 
 -14   0   6    28446.19    25635.34   1174.83 o 
 -12   0   6     5193.08     5585.19    366.62 o 
 -10   0   6    22464.71    22083.28    991.13 o 
  -8   0   6    59611.25    62938.98   1761.28 o 
  -6   0   6    23154.17    21518.20    637.96 o 
  -4   0   6     8037.87     8369.35    221.77 o 
  -2   0   6    15754.17    16666.84    400.23 o 
   0   0   6    29983.98    32427.58    742.99 o 
   2   0   6    36671.98    37008.21    842.47 o 
   4   0   6    27534.85    27913.64    785.69 o 
   6   0   6    41004.04    39683.34   1111.40 o 
   8   0   6    26502.76    26204.16    765.62 o 
  10   0   6    12647.80    12245.40    590.33 o 
 -18   1   6       27.16       48.05    115.55 o 
 -17   1   6        9.57       45.35    112.19 o 
 -16   1   6       13.37     -123.49     91.90 o 
 -15   1   6        1.90      -99.05     84.86 o 
 -14   1   6      897.34      708.14    139.47 o 
 -13   1   6      343.90      240.84    114.35 o 
 -12   1   6      231.66       91.72     97.49 o 
 -11   1   6        7.47      -32.16     78.86 o 
 -10   1   6        3.56      -74.84     63.26 o 
  -9   1   6      199.61      138.79     58.69 o 
  -8   1   6      462.62      496.11     79.95 o 
  -7   1   6        2.09       21.82     50.28 o 
  -6   1   6       12.03       18.93     32.54 o 
  -5   1   6      984.38      968.53     50.34 o 
  -4   1   6     1412.01     1319.22     52.98 o 
  -3   1   6      484.46      438.22     32.08 o 
  -2   1   6      831.45      946.98     41.69 o 
  -1   1   6      624.50      706.79     36.23 o 
   0   1   6       83.06       92.75     22.12 o 
   1   1   6      189.06      173.90     25.55 o 
   2   1   6      158.69      224.72     25.89 o 
   3   1   6      222.72      288.98     28.58 o 
   4   1   6      741.31      842.48     58.26 o 
   5   1   6       15.61       43.11     71.08 o 
   7   1   6       13.21      -53.93     41.04 o 
   8   1   6      333.63      401.78     62.25 o 
   9   1   6       32.47      -30.79     70.82 o 
  10   1   6      403.13      668.58    215.95 o 
  11   1   6      467.67      634.61    116.72 o 
  12   1   6     1063.40     1483.02    165.45 o 
  13   1   6       13.70      152.41     97.93 o 
  14   1   6      243.14      361.61    185.66 o 
  15   1   6       83.74      649.01    213.22 o 
 -18   2   6     2202.97     2237.76    222.17 o 
 -17   2   6     3541.36     3088.87    214.50 o 
 -16   2   6     1612.67     1647.34    183.00 o 
 -15   2   6     5396.00     4657.30    251.02 o 
 -14   2   6     2892.25     2534.36    186.97 o 
 -13   2   6    21298.28    20219.30    676.65 o 
 -12   2   6      831.17      685.11    128.92 o 
 -11   2   6     5944.50     5550.53    282.54 o 
 -10   2   6     3468.29     3237.67    148.15 o 
  -9   2   6    25429.21    26554.46    656.47 o 
  -8   2   6    18439.57    19502.15    496.85 o 
  -7   2   6     8066.68     7924.00    234.60 o 
  -6   2   6      119.86        2.05     45.35 o 
  -5   2   6    62574.81    67150.48   1318.71 o 
  -4   2   6     4621.96     4784.63    143.41 o 
  -3   2   6    37053.28    39863.38    643.69 o 
  -2   2   6     8816.19     9061.06    181.51 o 
  -1   2   6    28541.15    28207.15    504.71 o 
   0   2   6     9195.29     9389.48    184.08 o 
   1   2   6    14887.58    14732.75    307.54 o 
   2   2   6     5982.64     6545.29    153.23 o 
   3   2   6    29777.86    30523.17    607.56 o 
   4   2   6     5135.56     5292.44    184.76 o 
   5   2   6    23766.42    24075.76    493.09 o 
   6   2   6     2377.24     2398.75    111.66 o 
   7   2   6     8646.32     8507.46    208.67 o 
   8   2   6     3761.42     4155.89    296.74 o 
   9   2   6    17407.98    18409.20    604.06 o 
  11   2   6    10417.27    11986.37    421.81 o 
  12   2   6     3173.11     4807.65    492.85 o 
  13   2   6     4750.05     4360.02    231.05 o 
  14   2   6      172.34      106.90    108.98 o 
  15   2   6     1760.22     2063.64    219.84 o 
  16   2   6     1836.41     2337.03    336.76 o 
 -17   3   6       29.16       58.20    114.60 o 
 -16   3   6        1.09      -99.81     88.52 o 
 -15   3   6        9.11      -34.07     97.70 o 
 -14   3   6       38.79      -98.87     92.75 o 
 -13   3   6       42.33      -98.34     96.26 o 
 -12   3   6      508.39      615.32    121.99 o 
 -11   3   6      592.68      448.06     82.72 o 
 -10   3   6        0.05       -1.60     66.86 o 
  -9   3   6      512.53     1929.26   1289.31 o 
  -8   3   6      119.90       37.87     65.98 o 
  -7   3   6      405.95      350.36     70.86 o 
  -6   3   6      432.44      414.77     63.71 o 
  -5   3   6      890.13      746.04     95.82 o 
  -4   3   6        5.22       -9.27     34.92 o 
  -3   3   6     2587.49     2478.06     75.70 o 
  -2   3   6     1428.06     1423.17     86.83 o 
  -1   3   6     1783.19     1718.93     95.20 o 
   0   3   6     3485.30     3080.74     93.23 o 
   1   3   6     2753.07     2587.22    132.76 o 
   2   3   6     1586.88     1551.99     87.56 o 
   3   3   6     1389.03     1557.75     98.38 o 
   4   3   6       77.27      283.24     51.90 o 
   6   3   6       29.44       85.93     38.00 o 
   7   3   6      159.19      186.88     74.01 o 
   8   3   6      195.29      215.25     49.84 o 
   9   3   6      373.83      351.96     81.09 o 
  10   3   6       31.83       17.62     66.72 o 
  11   3   6      422.35      452.21     89.63 o 
  12   3   6        1.29      -63.61     66.60 o 
  13   3   6       51.66      164.67    129.92 o 
  14   3   6        5.51       49.74    100.58 o 
  16   3   6       32.79      117.48    123.71 o 
 -17   4   6     2329.33     2166.20    200.80 o 
 -16   4   6     1233.05     1191.64    170.22 o 
 -15   4   6     4800.84     4404.99    248.85 o 
 -14   4   6     1219.52     1253.92    203.53 o 
 -13   4   6     4675.83     3956.36    338.66 o 
 -12   4   6     2502.49     2165.90    256.93 o 
 -11   4   6     9018.05     8704.76    564.50 o 
 -10   4   6     3965.12     3684.24    165.07 o 
  -9   4   6    12235.67    12338.94    351.03 o 
  -8   4   6     1440.74     1340.56    104.86 o 
  -7   4   6    15809.38    15511.16    410.22 o 
  -6   4   6    11005.40    10500.06    296.51 o 
  -5   4   6    19832.88    19768.80    432.59 o 
  -4   4   6    22032.37    21828.14    456.45 o 
  -3   4   6    43789.33    43576.31    875.23 o 
  -2   4   6     9135.99     8977.82    215.94 o 
  -1   4   6   102769.53   104689.02   2039.24 o 
   0   4   6     9820.45     9652.78    381.40 o 
   1   4   6     7102.36     7067.48    375.65 o 
   2   4   6    20915.55    22956.81    558.76 o 
   3   4   6    48348.06    47688.29   1101.25 o 
   4   4   6    11670.37    11351.31    258.05 o 
   5   4   6    13632.19    14256.28    317.04 o 
   6   4   6     5642.69     5496.35    154.34 o 
   7   4   6     4121.30     3753.80    153.80 o 
   8   4   6      655.73     1055.68    352.29 o 
   9   4   6     7104.49     9508.38    882.39 o 
  11   4   6     2398.03     2816.04    208.30 o 
  12   4   6     1058.90     1419.23    232.25 o 
  13   4   6     2423.51     2497.64    189.51 o 
  14   4   6     1425.92     1559.38    186.63 o 
  15   4   6     2233.01     2541.11    229.34 o 
 -17   5   6       32.06      -49.06    113.97 o 
 -16   5   6       38.61      -36.55    103.84 o 
 -15   5   6       13.27     -146.82     97.88 o 
 -14   5   6       31.75      -37.68    160.80 o 
 -13   5   6        1.57     -178.00    118.67 o 
 -12   5   6       75.46      -88.63     64.67 o 
 -11   5   6      228.07      224.85     81.88 o 
 -10   5   6       36.43       88.12    136.48 o 
  -9   5   6      207.98      244.81     82.79 o 
  -8   5   6      883.67      763.16    106.35 o 
  -7   5   6      321.01      345.22     73.14 o 
  -6   5   6       73.45       -9.93     73.26 o 
  -5   5   6      385.60      414.86     47.38 o 
  -4   5   6      671.85      702.83     72.67 o 
  -3   5   6     1565.62     1688.91     97.50 o 
  -2   5   6     1965.59     1955.52     87.46 o 
  -1   5   6     6408.36     6429.54    144.64 o 
   0   5   6     1749.06     1614.08     77.97 o 
   1   5   6      357.30      686.41    192.38 o 
   2   5   6     2874.48     2439.10    261.01 o 
   3   5   6     1090.73     1092.54    150.24 o 
   4   5   6      132.16      245.08     67.97 o 
   5   5   6     2417.59     2693.09    129.22 o 
   7   5   6      284.65      366.03     76.11 o 
   8   5   6       86.98      170.99     74.63 o 
   9   5   6      445.35      432.81    104.85 o 
  10   5   6      261.25      219.80     86.98 o 
  11   5   6      132.03       23.42    106.41 o 
  12   5   6      241.35      308.46    116.27 o 
  13   5   6       12.58       83.49    108.09 o 
  14   5   6       79.08      513.48    284.51 o 
  15   5   6        9.22      212.28    174.20 o 
 -16   6   6     4056.72     3597.42    358.90 o 
 -15   6   6        0.02     -107.19    176.71 o 
 -14   6   6     7806.28     7307.82    272.55 o 
 -13   6   6       79.40       41.46     80.68 o 
 -12   6   6     9637.82    10188.17    522.79 o 
 -11   6   6      102.88       23.87     71.40 o 
 -10   6   6    12488.07    12692.03    372.50 o 
  -9   6   6        0.55        1.10     65.43 o 
  -8   6   6    10031.39     9302.07    287.97 o 
  -7   6   6       79.83      -26.00     58.98 o 
  -6   6   6    14538.09    13981.93    627.03 o 
  -5   6   6       45.29       42.06     57.69 o 
  -4   6   6    17627.07    17445.84    451.92 o 
  -3   6   6      838.70      924.73    148.77 o 
  -2   6   6    14360.97    14130.99    312.49 o 
  -1   6   6     1972.09     2429.14    113.20 o 
   0   6   6    47430.11    47279.07    839.10 o 
   1   6   6    19109.73    19065.30    484.31 o 
   2   6   6     1009.64      835.94     78.97 o 
   3   6   6      891.04     1126.83     94.91 o 
   4   6   6    23266.58    21285.01    537.40 o 
   5   6   6     1084.70     1000.97    136.86 o 
   6   6   6     8902.72     8467.31    263.92 o 
   7   6   6      809.89     2812.23   1637.15 o 
   8   6   6    22061.78    22210.66    574.32 o 
   9   6   6     1909.23     4644.46   1156.32 o 
  10   6   6     5699.14     5934.89    280.53 o 
  11   6   6       88.92      512.79    405.69 o 
  12   6   6     5319.47     5031.29    265.55 o 
  13   6   6        0.50       -5.10    105.52 o 
  14   6   6     4957.54     5350.82    293.84 o 
  15   6   6       33.52       69.00    128.83 o 
 -16   7   6       37.70     -233.61    155.74 o 
 -15   7   6       29.80       88.45    117.18 o 
 -14   7   6       60.31     -130.48     86.98 o 
 -13   7   6       83.61      100.92     93.33 o 
 -12   7   6      480.14      499.05    108.16 o 
 -11   7   6       19.24      -22.67     74.27 o 
 -10   7   6      516.72      621.26    145.79 o 
  -9   7   6       19.53       30.80     73.00 o 
  -8   7   6      562.88      555.07     93.83 o 
  -7   7   6       52.44       13.30     94.77 o 
  -6   7   6       63.22       16.41     87.86 o 
  -5   7   6      750.50      795.70     72.26 o 
  -4   7   6       59.03       -7.57     44.90 o 
  -3   7   6       24.32       19.43     43.05 o 
  -2   7   6        3.19       -0.02     39.48 o 
  -1   7   6      472.64      487.83     55.28 o 
   0   7   6       55.44       48.77     37.71 o 
   1   7   6      589.11      755.46     68.12 o 
   2   7   6       81.54     1545.95   1497.29 o 
   3   7   6      865.82     1049.72    100.88 o 
   4   7   6      149.55     3169.76   2357.61 o 
   5   7   6      231.34      316.09     97.66 o 
   6   7   6       76.58      286.12    180.41 o 
   7   7   6      101.09      253.64     85.42 o 
   8   7   6      164.94      294.27     88.13 o 
   9   7   6       87.65      243.44    120.67 o 
  10   7   6      228.14       69.29    110.98 o 
  11   7   6      109.84      187.82    116.06 o 
  12   7   6      218.81      347.67    228.38 o 
  13   7   6      223.36      421.64    231.87 o 
  14   7   6      112.07      675.91    596.99 o 
 -15   8   6     2748.05     2696.11    179.59 o 
 -14   8   6     1566.80     1683.43    158.70 o 
 -13   8   6     3826.30     3623.00    282.63 o 
 -12   8   6     1739.22     1916.33    158.88 o 
 -11   8   6     7398.48     7232.44    412.81 o 
 -10   8   6     2917.98     2756.80    160.11 o 
  -9   8   6    10064.30     9535.55    377.92 o 
  -8   8   6     1107.18     1089.12     93.38 o 
  -7   8   6     5389.80     4952.36    175.07 o 
  -6   8   6     6561.91     6221.73    185.42 o 
  -5   8   6    13563.55    13485.45    495.21 o 
  -4   8   6      861.63     2140.19   1030.86 o 
  -3   8   6    10156.07    10958.59    267.54 o 
  -2   8   6     4473.90     4781.48    553.01 o 
  -1   8   6     7505.59     7723.95    245.85 o 
   0   8   6     3270.40     3702.72    155.20 o 
   1   8   6    10930.37    10739.29    393.81 o 
   2   8   6     1318.90     1437.45    115.50 o 
   3   8   6     3654.73     3524.24    161.86 o 
   4   8   6     3650.61     3613.22    164.90 o 
   5   8   6     6152.61     5834.05    216.30 o 
   6   8   6      775.99      724.90    101.80 o 
   7   8   6    15522.85    16462.55    507.91 o 
   8   8   6     2125.51     4402.04   2105.08 o 
   9   8   6     5428.67     6259.64   1283.77 o 
  10   8   6     1527.83     1879.62    444.92 o 
  11   8   6     3579.95     4128.66    253.63 o 
  12   8   6      456.53      472.69    200.40 o 
  13   8   6     1754.44     2356.82    213.93 o 
 -14   9   6       97.00      194.79     83.77 o 
 -13   9   6       24.65       26.26     76.86 o 
 -12   9   6       22.63       93.63     76.51 o 
 -11   9   6      129.47       88.56     73.65 o 
 -10   9   6       25.72       73.08     69.93 o 
  -9   9   6       44.47      123.81     89.38 o 
  -8   9   6       39.61       11.28     64.68 o 
  -7   9   6       95.26       67.34     65.16 o 
  -6   9   6        0.07        3.80     61.44 o 
  -5   9   6       36.44      -56.61     59.23 o 
  -4   9   6       13.92      -12.98     56.29 o 
  -3   9   6      371.04      246.52     87.09 o 
  -2   9   6       62.52       25.16     72.82 o 
  -1   9   6      441.83      295.02     83.67 o 
   0   9   6      233.01      234.72    116.39 o 
   1   9   6      598.95      559.99    127.58 o 
   2   9   6       29.06       27.02     90.60 o 
   3   9   6      516.79     5472.55   1710.33 o 
   4   9   6      178.49      207.03     87.50 o 
   5   9   6      122.79       25.65    103.26 o 
   6   9   6      263.94      162.95     82.36 o 
   7   9   6      929.47     1147.33    243.94 o 
   8   9   6       12.20       26.84    118.18 o 
   9   9   6      329.90      266.22    151.67 o 
  10   9   6        9.78      -80.89    100.36 o 
  11   9   6      126.94     -108.32    181.59 o 
  12   9   6       63.79       73.34    125.87 o 
 -13  10   6     3217.52     3051.87    157.23 o 
 -12  10   6     2116.29     2091.58    175.30 o 
 -11  10   6     2727.45     2827.54    146.06 o 
 -10  10   6     2455.38     2614.99    143.09 o 
  -9  10   6     8244.55     8130.51    331.74 o 
  -8  10   6     1299.59     1325.63    112.09 o 
  -7  10   6     4635.27     4248.01    160.91 o 
  -6  10   6     2522.50     2396.43    156.47 o 
  -5  10   6     7702.92     7131.85    311.84 o 
  -4  10   6     3487.66     3510.25    184.33 o 
  -3  10   6     3277.24     3871.12    520.97 o 
  -2  10   6     5692.01     5470.35    281.19 o 
  -1  10   6     4580.50     3953.06    245.29 o 
   0  10   6     1738.55     2331.50    204.63 o 
   1  10   6     8697.20     7798.92    340.60 o 
   2  10   6     2535.74     2499.15    204.62 o 
   3  10   6     4877.80     4481.87    251.44 o 
   4  10   6      493.35      721.06    139.46 o 
   5  10   6     6019.22     6265.92    306.75 o 
   6  10   6     1740.12     1691.81    181.96 o 
   7  10   6     2737.31     2977.30    515.99 o 
   8  10   6     1129.31     3533.19   1591.28 o 
   9  10   6     2017.31     2370.72    243.14 o 
  10  10   6      878.22     1226.46    299.26 o 
  11  10   6     1299.19     1282.54    187.84 o 
 -12  11   6       12.06      -72.87     78.15 o 
 -11  11   6        7.78       39.36     83.88 o 
 -10  11   6      637.71      565.36     93.27 o 
  -9  11   6       64.08      121.63     92.21 o 
  -8  11   6       22.96     -126.76     84.51 o 
  -7  11   6       26.79        9.34     88.34 o 
  -6  11   6      136.41      193.61     93.43 o 
  -5  11   6       93.43      187.49     94.70 o 
  -4  11   6       92.40      211.47     96.75 o 
  -3  11   6       25.69       58.73    125.80 o 
  -2  11   6      702.06      478.50    270.53 o 
  -1  11   6      169.19      119.60    128.72 o 
   0  11   6      771.80      847.27    154.72 o 
   1  11   6      255.18      435.57    188.76 o 
   2  11   6      145.01     1591.99   1532.44 o 
   3  11   6      108.05      460.69    346.66 o 
   4  11   6      244.26      487.98    251.70 o 
   5  11   6       41.68     -167.96    111.97 o 
   6  11   6       70.13      -42.98    114.91 o 
   7  11   6        7.24     -112.05    120.14 o 
   8  11   6      109.10      107.89    132.25 o 
   9  11   6        8.71     -152.06    119.12 o 
  10  11   6       40.41     -134.43    124.29 o 
 -10  12   6     2214.71     2430.23    198.84 o 
  -9  12   6       87.30      100.08    104.75 o 
  -8  12   6     1417.98     1519.23    148.93 o 
  -7  12   6      152.70       68.57     95.31 o 
  -6  12   6     6802.61     7209.12    733.66 o 
  -5  12   6      628.04      607.07    221.37 o 
  -4  12   6     6347.91     5888.15    668.97 o 
  -3  12   6      385.81      650.25    154.23 o 
  -2  12   6     5269.97     5121.61    287.54 o 
  -1  12   6        8.54     -172.66    201.00 o 
   0  12   6     6305.80     6346.68    321.72 o 
   1  12   6       52.74      -35.89    130.12 o 
   2  12   6     6542.75     6475.23    328.14 o 
   3  12   6        5.20       25.63    122.30 o 
   4  12   6     5271.70     4725.08    377.69 o 
   5  12   6       55.51     -137.99    107.75 o 
   6  12   6     3439.76     3366.03    236.34 o 
   7  12   6        0.04      557.12    544.34 o 
   8  12   6     3161.93     3158.92    258.19 o 
   9  12   6        9.69      164.88    399.66 o 
  -9  13   6        9.28      -76.72     95.83 o 
  -8  13   6        8.79       26.23     98.22 o 
  -7  13   6       34.06      182.21    136.76 o 
  -6  13   6       47.24       75.86    140.14 o 
  -5  13   6       30.64      114.00    146.38 o 
  -4  13   6      121.14      244.33    141.33 o 
  -3  13   6        3.03       83.19    129.15 o 
  -2  13   6        4.58     -108.91    134.75 o 
  -1  13   6       58.78      -48.42    118.67 o 
   0  13   6       42.79       59.09    310.73 o 
   1  13   6       41.42       51.61    160.99 o 
   2  13   6        1.93     1448.56   1337.67 o 
   3  13   6        0.50      140.70    270.33 o 
   4  13   6       20.63      103.59    135.92 o 
   5  13   6        2.40     -172.70    125.09 o 
   6  13   6       39.35       10.70    129.26 o 
   7  13   6        4.08      -48.30    138.95 o 
  -6  14   6      545.70      315.53    166.02 o 
  -5  14   6     2755.84     3119.22    413.83 o 
  -4  14   6     1468.93     2326.10    438.32 o 
  -3  14   6     2353.10     2741.08    257.47 o 
  -2  14   6      305.19      275.01    296.35 o 
  -1  14   6     2787.08     2903.46    253.69 o 
   0  14   6     1246.74     1435.57    453.85 o 
   1  14   6     1311.77     1600.93    210.92 o 
   2  14   6      433.28      350.88    181.58 o 
   3  14   6     2405.82     2359.74    312.68 o 
   4  14   6      389.94      112.79    292.66 o 
 -17   0   7      132.00      190.32    158.86 o 
 -15   0   7       28.22     -125.06    146.81 o 
 -13   0   7     1014.33      982.27    226.03 o 
 -11   0   7     1570.46     1396.32    210.50 o 
  -9   0   7      378.14      294.41    126.23 o 
  -5   0   7     5821.02     6005.82    178.67 o 
  -3   0   7       89.82       85.51     40.71 o 
  -1   0   7        6.38       15.34     33.40 o 
   1   0   7      698.59      730.78     55.32 o 
   3   0   7     1300.44     1114.21     79.42 o 
   9   0   7     1086.14     1002.82    108.82 o 
  11   0   7     1002.43     1064.18    127.13 o 
  13   0   7      371.48      406.28    171.27 o 
 -18   1   7      713.33      610.93    155.24 o 
 -17   1   7     4008.89     3756.40    238.10 o 
 -16   1   7     1088.21      922.24    152.63 o 
 -15   1   7     5954.46     5285.53    273.77 o 
 -14   1   7     4893.45     4885.70    265.54 o 
 -13   1   7    23669.49    22257.68    736.81 o 
 -12   1   7    11230.23    10441.59    402.91 o 
 -11   1   7     3859.77     3578.86    279.07 o 
 -10   1   7     1792.02     2034.17    130.80 o 
  -9   1   7    27438.04    27609.93    681.52 o 
  -8   1   7    11923.44    11605.11    322.63 o 
  -7   1   7    25927.44    26129.23    638.05 o 
  -6   1   7     7069.79     7044.51    159.29 o 
  -5   1   7    21986.17    21247.97    360.84 o 
  -4   1   7    56474.44    61096.95    977.29 o 
  -3   1   7    34963.43    35508.90    579.15 o 
  -1   1   7    17450.85    17702.27    301.42 o 
   0   1   7    17273.28    18039.98    305.70 o 
   1   1   7     7669.60     9012.52    274.62 o 
   2   1   7    15287.83    15680.98    291.54 o 
   3   1   7    18598.45    19057.57    350.17 o 
   4   1   7     6140.96     5749.70    127.37 o 
   5   1   7    38828.96    38742.76    689.90 o 
   6   1   7     4416.93     4254.76    238.43 o 
   7   1   7     9591.81     9381.48    220.76 o 
   9   1   7    10591.54    11659.07    274.00 o 
  11   1   7    10097.78    11146.78    396.36 o 
  13   1   7     4413.41     4245.15    286.23 o 
  14   1   7     1270.55     1357.87    228.75 o 
  15   1   7     2290.63     2763.12    294.43 o 
  16   1   7      433.85      770.22    238.89 o 
 -18   2   7        0.70       24.60    112.04 o 
 -17   2   7       61.08      -74.68    195.18 o 
 -16   2   7       58.09      -18.49    126.03 o 
 -15   2   7       36.42       45.01    100.83 o 
 -14   2   7        1.57     -143.61     95.74 o 
 -13   2   7      137.35       68.06    108.78 o 
 -12   2   7      305.61      229.75    104.32 o 
 -11   2   7      878.89      974.99    105.75 o 
 -10   2   7       99.31        1.06     60.37 o 
  -9   2   7        6.03     -115.71     86.80 o 
  -8   2   7      168.45      209.41     71.86 o 
  -7   2   7      402.76      354.62     70.82 o 
  -6   2   7       97.25      -15.97     58.85 o 
  -5   2   7       74.72       16.64     29.31 o 
  -4   2   7     1143.36     1000.53     47.97 o 
  -3   2   7     1278.97     1612.10    144.17 o 
  -2   2   7     3745.08     3677.56     86.53 o 
  -1   2   7      627.64      823.38    120.60 o 
   0   2   7     2500.26     2355.04     68.80 o 
   1   2   7        1.75       38.78     32.20 o 
   2   2   7     4336.19     4429.39    301.14 o 
   3   2   7      488.48      455.60    100.20 o 
   6   2   7     2596.90     4632.32    607.25 o 
   7   2   7        1.70      -62.84     43.50 o 
   8   2   7     1165.50     1333.91    156.21 o 
   9   2   7        4.42      183.81    124.44 o 
  10   2   7      416.83      422.88     82.58 o 
  11   2   7      349.14      351.59     86.43 o 
  12   2   7      401.12      455.69     91.32 o 
  13   2   7       59.99      139.75     82.92 o 
  14   2   7      331.26      698.18    141.16 o 
  15   2   7       47.44      207.02    186.82 o 
 -17   3   7       11.93     -127.40    103.39 o 
 -16   3   7     4316.58     3909.57    315.79 o 
 -15   3   7       27.68       34.89    233.62 o 
 -14   3   7     6927.61     6492.74    308.21 o 
 -13   3   7       88.37     -152.76    113.04 o 
 -12   3   7     9557.31     9744.90    309.35 o 
 -11   3   7      282.49      215.71     78.10 o 
 -10   3   7    20425.96    20174.15    529.22 o 
  -9   3   7        5.23      -80.98     53.99 o 
  -8   3   7    28167.31    27728.56    774.59 o 
  -7   3   7      969.96      985.77     86.62 o 
  -6   3   7    11137.97    10429.51    260.12 o 
  -5   3   7        6.51       -9.05     33.88 o 
  -4   3   7    38338.76    40758.49    733.52 o 
  -3   3   7     1508.17     1648.05    153.51 o 
  -2   3   7    34315.35    34057.32    691.98 o 
  -1   3   7      651.23     1099.54    172.07 o 
   0   3   7    44598.60    44352.45    886.31 o 
   1   3   7      203.93      200.42     90.89 o 
   2   3   7    50726.25    49538.25    971.91 o 
   3   3   7     7373.70     7527.64    181.84 o 
   4   3   7    47548.72    50615.18    995.25 o 
   5   3   7       50.03       75.84     42.23 o 
   6   3   7    12760.75    13138.14    295.30 o 
   7   3   7     2768.62     3109.49    296.81 o 
   8   3   7     5903.90     6453.40    218.29 o 
  10   3   7     7837.64     8530.90    271.11 o 
  12   3   7     6042.92     6157.66    310.32 o 
  13   3   7      247.85      384.13    124.63 o 
  14   3   7     2868.41     2793.69    206.94 o 
  15   3   7      306.51      315.58    133.94 o 
 -17   4   7        1.83      -30.70    126.42 o 
 -16   4   7       24.43      -25.49    113.01 o 
 -15   4   7       35.54       56.77    105.62 o 
 -14   4   7       14.27     -117.34    111.46 o 
 -13   4   7      100.23     -123.15     82.10 o 
 -12   4   7      163.87      -32.76     72.65 o 
 -11   4   7       18.35      -58.98     85.80 o 
 -10   4   7      283.95      247.02    116.91 o 
  -9   4   7       87.06       81.41    126.81 o 
  -8   4   7      583.28      452.51     92.19 o 
  -7   4   7      263.15      175.95    107.20 o 
  -6   4   7     5121.59     5125.84    199.21 o 
  -5   4   7      551.23      561.19     71.76 o 
  -4   4   7     1387.86     1378.40    110.10 o 
  -3   4   7     1513.43     1860.46    337.83 o 
  -2   4   7     3438.48     3249.63    280.21 o 
  -1   4   7     2122.81     2932.55    825.76 o 
   0   4   7     2920.69     2615.37     93.48 o 
   1   4   7       11.58        7.20     52.03 o 
   2   4   7     2858.35     3105.14    527.27 o 
   3   4   7        1.49     3482.18   2978.63 o 
   5   4   7       52.87     1109.65   1104.23 o 
   6   4   7      715.98     1915.54    928.48 o 
   7   4   7       82.21      162.57     65.73 o 
   8   4   7      368.17      326.17     86.22 o 
   9   4   7      327.26      583.69    124.03 o 
  10   4   7       98.07      122.20     84.36 o 
  11   4   7        2.08     -100.86     74.36 o 
  12   4   7      173.38      325.67    111.80 o 
  13   4   7      178.66     2091.87   1386.62 o 
  14   4   7      313.95      625.68    314.61 o 
  15   4   7       75.16      282.45    133.78 o 
 -17   5   7     3153.40     2822.95    224.66 o 
 -16   5   7      970.15      887.21    156.37 o 
 -15   5   7     3772.48     3326.54    227.13 o 
 -14   5   7     1763.59     1886.70    150.76 o 
 -13   5   7     4438.60     4164.51    305.88 o 
 -12   5   7     1092.52     1168.51    151.78 o 
 -11   5   7     6245.48     5732.09    223.13 o 
 -10   5   7     8035.20     7830.66    262.55 o 
  -9   5   7    12429.48    12000.07    351.48 o 
  -8   5   7     7686.45     7345.77    243.14 o 
  -7   5   7    21688.96    20927.64    597.90 o 
  -6   5   7     2514.32     2739.34    134.12 o 
  -5   5   7    17989.28    18162.42    395.00 o 
  -4   5   7    10330.21    11707.17   2220.42 o 
  -3   5   7    23990.80    24563.29    521.62 o 
  -2   5   7     6918.43     9633.55   2565.66 o 
  -1   5   7    19278.44    20318.12    875.00 o 
   0   5   7    47863.14    51597.25   2895.11 o 
   1   5   7    33998.24    31232.76    933.01 o 
   2   5   7      146.28      144.00     60.65 o 
   3   5   7     9241.93     9410.55    276.32 o 
   4   5   7    10879.57    10797.13    307.99 o 
   5   5   7     8387.06     7923.25    247.24 o 
   6   5   7     1799.18     1794.66    119.16 o 
   7   5   7     6295.19     6790.89    229.74 o 
   8   5   7     6823.05     7848.13    785.99 o 
   9   5   7     5943.78     7368.60    255.93 o 
  11   5   7     2435.86     2496.03    185.80 o 
  12   5   7      980.54     1410.90    166.41 o 
  13   5   7     5096.93     5461.80    294.39 o 
  14   5   7      843.69      965.24    168.83 o 
  15   5   7     1848.28     2334.66    427.64 o 
 -16   6   7      112.15       35.33    114.52 o 
 -15   6   7       78.82      -76.12    192.24 o 
 -14   6   7        2.23      -48.62     94.68 o 
 -13   6   7       76.27      -85.13     74.41 o 
 -12   6   7        1.12       23.55     76.93 o 
 -11   6   7      177.17      127.64     83.57 o 
 -10   6   7      170.00      272.27     90.40 o 
  -9   6   7      232.45      202.27     98.31 o 
  -8   6   7       62.63       79.15     71.17 o 
  -7   6   7      379.97      569.27    103.21 o 
  -6   6   7      166.38       91.42     67.58 o 
  -5   6   7      218.71      268.87     97.68 o 
  -4   6   7        3.88        5.27     50.51 o 
  -3   6   7      114.52       59.35     53.48 o 
  -2   6   7      112.62      149.22     40.36 o 
  -1   6   7     1501.20     1301.56    105.06 o 
   0   6   7      289.26      826.90    157.42 o 
   1   6   7      583.67      645.48     56.02 o 
   2   6   7       67.41      121.54     66.05 o 
   3   6   7     2337.84     8858.61   3355.78 o 
   4   6   7     1284.02     1605.09    114.59 o 
   6   6   7      259.15      248.18     81.88 o 
   7   6   7      360.72      488.06    109.02 o 
   8   6   7       99.90      214.78     88.97 o 
   9   6   7      147.11      218.03     93.40 o 
  10   6   7        0.28     -126.81     95.38 o 
  11   6   7      437.51      316.43    174.20 o 
  12   6   7        3.98      107.83    120.56 o 
  13   6   7      234.88      231.88    189.54 o 
  14   6   7        0.37       87.84    116.44 o 
 -16   7   7      832.03      917.41    260.25 o 
 -15   7   7     4555.67     4355.33    266.51 o 
 -14   7   7     1433.20     1562.25    154.89 o 
 -13   7   7     5596.28     5362.52    232.30 o 
 -12   7   7     2797.59     2836.79    170.52 o 
 -11   7   7     9069.43     8809.47    299.35 o 
 -10   7   7     1862.64     1959.31    144.14 o 
  -9   7   7    13390.04    12901.77    518.94 o 
  -8   7   7     2613.82     2622.50    150.27 o 
  -7   7   7     5513.73     4999.66    201.69 o 
  -6   7   7     5244.96     5057.03    193.74 o 
  -5   7   7     6625.47     7263.39    241.01 o 
  -4   7   7     7475.57     7659.17    369.19 o 
  -3   7   7     4717.56     5190.56    375.64 o 
  -2   7   7     3296.10     5584.67   3279.55 o 
  -1   7   7    23861.36    22260.47   1317.95 o 
   0   7   7     7582.62     9950.26   1169.29 o 
   1   7   7    12833.47    13333.94    508.31 o 
   2   7   7     2829.85     3415.62    160.21 o 
   3   7   7     9031.14     7922.01    254.77 o 
   4   7   7     1217.96     1175.46    111.99 o 
   5   7   7    10210.54     9380.37    292.01 o 
   6   7   7     1135.99     1520.73    217.64 o 
   7   7   7     6099.87     6350.20    359.73 o 
   8   7   7     7063.16     9931.58   1388.00 o 
   9   7   7    12802.73    13298.51    490.35 o 
  10   7   7      782.73     2448.75    712.92 o 
  11   7   7     2935.14     3382.78    221.51 o 
  12   7   7     1560.44     2672.63    533.29 o 
  13   7   7     3023.36     3140.80    229.98 o 
  14   7   7      922.04     1237.70    212.65 o 
 -15   8   7       47.61        1.47    101.64 o 
 -14   8   7       86.68       97.48     94.31 o 
 -13   8   7        7.24      -85.18     82.20 o 
 -12   8   7       13.68     -110.98     81.96 o 
 -11   8   7      456.96      293.51     98.10 o 
 -10   8   7      162.16       92.28    106.88 o 
  -9   8   7      298.24      277.08     94.48 o 
  -8   8   7       99.01       37.31     92.83 o 
  -7   8   7      107.81      101.51     61.07 o 
  -6   8   7        3.40      -31.15     52.48 o 
  -5   8   7        1.19       63.49     53.37 o 
  -4   8   7       51.18       -7.74     50.84 o 
  -3   8   7       65.20       33.36     68.72 o 
  -2   8   7       12.79       30.04     64.83 o 
  -1   8   7      611.04      709.64    136.89 o 
   0   8   7       28.62       78.32    100.87 o 
   1   8   7        1.10      116.01     75.57 o 
   2   8   7        9.12      353.74    444.34 o 
   3   8   7        1.08     1032.96    395.08 o 
   4   8   7      377.76     2469.24    774.46 o 
   5   8   7      340.57      313.56     99.67 o 
   6   8   7      106.64      376.93    174.00 o 
   7   8   7      242.30      402.25     99.77 o 
   8   8   7      254.04      393.64    142.26 o 
   9   8   7       60.65      -75.11    111.24 o 
  10   8   7      309.31      387.63    137.51 o 
  11   8   7       84.70      256.16    130.00 o 
  12   8   7      157.20      309.95    161.58 o 
  13   8   7       46.85      201.75    256.54 o 
 -14   9   7     2976.34     3183.72    195.21 o 
 -13   9   7      171.65      160.41    104.81 o 
 -12   9   7     5445.99     5520.52    247.02 o 
 -11   9   7      419.31      299.40     84.97 o 
 -10   9   7    10375.21     9563.41    269.82 o 
  -9   9   7       22.63       48.00     70.08 o 
  -8   9   7     8750.77     8545.06    243.78 o 
  -7   9   7       48.92       41.52     65.19 o 
  -6   9   7    10560.14     9173.91    404.11 o 
  -5   9   7      480.71      545.10    128.36 o 
  -4   9   7     7212.87     6636.88    239.07 o 
  -3   9   7      701.33     2125.94   1211.23 o 
  -2   9   7     7621.20     7002.68    334.97 o 
  -1   9   7       28.48       83.92    120.19 o 
   0   9   7     8261.64     7938.64    342.58 o 
   1   9   7      517.36      501.43    194.19 o 
   2   9   7     5987.44     5863.07    223.43 o 
   3   9   7      149.40      144.35     89.75 o 
   4   9   7     7967.60     7573.92    263.65 o 
   5   9   7        0.13      -58.87     75.59 o 
   6   9   7     6338.55     6533.58    245.87 o 
   7   9   7       84.13       45.44    161.19 o 
   8   9   7     6101.67     6294.42    313.74 o 
   9   9   7       17.67      335.31    574.64 o 
  10   9   7     3508.20     3353.31    237.97 o 
  11   9   7       16.15      574.07    268.78 o 
  12   9   7     1510.26     1639.06    200.76 o 
 -13  10   7        3.93     -106.80     71.20 o 
 -12  10   7        1.00        1.05     73.73 o 
 -11  10   7       27.42       19.86     75.50 o 
 -10  10   7        1.57       29.22     91.22 o 
  -9  10   7      179.03      255.71     78.91 o 
  -8  10   7      436.31      406.09    175.94 o 
  -7  10   7       11.40      -19.90     83.42 o 
  -6  10   7      469.84      428.10    142.89 o 
  -5  10   7       37.98      186.08     91.18 o 
  -4  10   7      131.05      -45.92    153.61 o 
  -3  10   7        7.80     -110.26    117.00 o 
  -2  10   7       10.29     -116.41    113.08 o 
  -1  10   7       35.20      -46.42    118.61 o 
   0  10   7      377.66      465.55    134.84 o 
   1  10   7       97.35      395.71    137.18 o 
   2  10   7      400.87     1727.46   1042.67 o 
   3  10   7      141.20       69.20    111.93 o 
   4  10   7      264.73      491.59    269.56 o 
   5  10   7       22.52       49.85     85.41 o 
   6  10   7      621.28     1035.46    240.23 o 
   7  10   7      110.81      178.20    132.53 o 
   8  10   7       82.68      -13.68    124.52 o 
   9  10   7       16.50      -67.53    119.78 o 
  10  10   7      103.82      -45.43    140.14 o 
  11  10   7        5.99      -65.06    149.92 o 
 -12  11   7      947.72      933.06    161.09 o 
 -11  11   7     3556.44     3481.03    198.27 o 
 -10  11   7      803.48      873.95    130.50 o 
  -9  11   7     2367.78     2554.60    182.63 o 
  -8  11   7      995.44     1152.21    136.23 o 
  -7  11   7     2598.49     2609.07    170.13 o 
  -6  11   7     2753.19     2799.19    169.62 o 
  -5  11   7     6714.85     6843.13    583.34 o 
  -4  11   7     5504.23     5128.84    380.41 o 
  -3  11   7     2094.23     2353.31    261.59 o 
  -2  11   7     2440.82     3487.62    739.15 o 
  -1  11   7     6704.53     6573.21    324.17 o 
   0  11   7     3000.96     2914.13    225.74 o 
   1  11   7     6870.43     7061.70    339.57 o 
   2  11   7     2111.58     2330.36    216.57 o 
   3  11   7     5081.82     5244.74    285.31 o 
   4  11   7     3501.25     3191.98    230.23 o 
   5  11   7     2700.45     2785.07    219.01 o 
   6  11   7      577.33      719.62    174.79 o 
   7  11   7     3219.71     3403.68    243.58 o 
   8  11   7      832.00     1730.84    640.29 o 
   9  11   7     2017.53     2357.01    300.83 o 
  10  11   7      351.09      152.09    153.94 o 
 -10  12   7        0.74     -133.05    106.42 o 
  -9  12   7      232.16      195.60    110.00 o 
  -8  12   7        5.64       52.30     96.47 o 
  -7  12   7       91.78      -49.00    180.60 o 
  -6  12   7        1.48      -81.55    129.20 o 
  -5  12   7       75.91      231.28    147.42 o 
  -4  12   7       42.95      267.20    142.42 o 
  -3  12   7      379.20      343.63    153.03 o 
  -2  12   7        8.50     -173.71    115.81 o 
  -1  12   7      121.58      111.60    135.82 o 
   0  12   7       46.61       21.94    133.71 o 
   1  12   7      321.79      186.43    219.45 o 
   2  12   7       37.54       54.18    138.19 o 
   3  12   7      169.67     1826.95   1454.19 o 
   4  12   7        5.12       17.91    131.27 o 
   5  12   7       88.07      120.81    143.43 o 
   6  12   7      101.72      227.63    139.65 o 
   7  12   7       64.80      319.13    138.61 o 
   8  12   7        1.18      -49.37    134.58 o 
  -8  13   7      698.05      458.45    148.70 o 
  -7  13   7     1488.25     1724.55    218.47 o 
  -6  13   7     1223.86     1297.25    188.04 o 
  -5  13   7     3845.74     4009.37    635.63 o 
  -4  13   7      610.88     1298.43    430.92 o 
  -3  13   7     3259.62     3447.25    252.63 o 
  -2  13   7      906.16      837.87    251.69 o 
  -1  13   7     2481.67     2581.80    239.90 o 
   0  13   7     1261.00     1654.91    208.15 o 
   1  13   7     3365.44     3247.50    245.20 o 
   2  13   7     1089.53      982.91    185.36 o 
   3  13   7     2596.62     2831.02    247.56 o 
   4  13   7      824.98      734.66    167.80 o 
   5  13   7     2150.16     1844.55    222.42 o 
   6  13   7      836.66      989.17    238.67 o 
  -5  14   7       31.11       32.40    151.08 o 
  -4  14   7       43.35       90.59    176.14 o 
  -3  14   7      159.49        6.63    143.97 o 
  -2  14   7        5.64     -150.12    126.36 o 
  -1  14   7       20.93        7.74    146.78 o 
   0  14   7       15.62      -52.70    249.75 o 
   1  14   7        1.49      -67.76    129.14 o 
   2  14   7       50.18      337.62    482.40 o 
   3  14   7       36.46      -70.68    220.82 o 
 -18   0   8     4333.58     3695.68    354.62 o 
 -16   0   8     6476.28     6336.69    442.36 o 
 -14   0   8    18646.22    15792.80    801.60 o 
 -12   0   8    20937.43    21281.68    994.62 o 
 -10   0   8    28432.93    26876.97   1191.53 o 
  -8   0   8    29241.78    28777.88    854.94 o 
  -6   0   8    15405.26    15292.60    387.87 o 
  -4   0   8    31867.18    33545.21    782.99 o 
  -2   0   8    13835.45    14199.70    355.94 o 
   0   0   8    10669.11    10180.16    266.12 o 
   2   0   8    19515.88    20086.36    480.71 o 
   4   0   8    29189.21    31292.00    882.22 o 
   6   0   8    14840.48    14713.57    450.60 o 
   8   0   8    14006.56    14368.24    593.43 o 
  10   0   8    15422.02    14694.56    508.19 o 
  12   0   8     7264.69     7580.27    431.09 o 
  14   0   8     4068.57     4728.83    360.41 o 
 -17   1   8        2.66      -20.13    103.40 o 
 -16   1   8      282.74      261.35    121.69 o 
 -15   1   8       90.32       42.79    109.97 o 
 -14   1   8      137.67      -84.89    146.61 o 
 -13   1   8      489.54      455.76    128.39 o 
 -12   1   8       89.07       35.65    105.64 o 
 -11   1   8     1299.35     1471.93    165.43 o 
 -10   1   8      716.95      682.88     85.99 o 
  -9   1   8      864.35      819.98    106.17 o 
  -8   1   8       76.26       93.43     96.27 o 
  -7   1   8      218.81      168.34     45.52 o 
  -6   1   8     1492.44     1456.45     71.37 o 
  -5   1   8       12.80      -14.48     28.18 o 
  -4   1   8     3553.96     3257.20     86.89 o 
  -3   1   8      229.34      149.19     31.58 o 
  -2   1   8       91.19      106.61     30.07 o 
  -1   1   8      463.59      620.08     40.69 o 
   0   1   8     1361.18     1336.83     54.63 o 
   1   1   8      573.41      592.38     38.88 o 
   2   1   8      576.17      754.76    169.17 o 
   3   1   8      608.60     2123.09   1149.47 o 
   6   1   8      695.90      746.62     88.90 o 
   7   1   8      527.35      441.29     66.12 o 
   8   1   8      150.29      152.12     51.35 o 
   9   1   8      106.42      236.27     67.58 o 
  10   1   8      751.08      906.01    112.75 o 
  11   1   8      280.37      445.07     85.60 o 
  12   1   8       45.12      105.65     95.96 o 
  13   1   8       53.01       72.25    136.72 o 
  14   1   8       92.96      412.10    173.60 o 
  15   1   8       44.13      224.89    180.22 o 
 -17   2   8     3043.99     2642.77    214.65 o 
 -16   2   8     1393.34     1088.74    172.06 o 
 -15   2   8     4879.98     4727.60    692.86 o 
 -14   2   8     3647.31     4802.45    552.27 o 
 -13   2   8     9082.38     8510.58    371.48 o 
 -12   2   8      237.10       42.11     97.08 o 
 -11   2   8    12982.20    12735.48    371.87 o 
 -10   2   8     3725.83     3627.29    162.09 o 
  -9   2   8     9947.45     9803.20    294.97 o 
  -8   2   8     7179.79     7296.18    235.24 o 
  -7   2   8     7826.22     7119.44    248.31 o 
  -6   2   8     8337.56     8313.89    206.68 o 
  -5   2   8    19891.19    19890.88    344.26 o 
  -4   2   8    14092.06    16201.28    476.78 o 
  -3   2   8    23684.45    25845.32    774.91 o 
  -1   2   8    23321.06    26190.75    490.03 o 
   1   2   8    18565.20    18838.57    349.17 o 
   2   2   8     3026.12     3120.04    100.50 o 
   3   2   8    31888.99    33814.76    676.53 o 
   4   2   8     3557.15     3763.73     97.43 o 
   5   2   8    21220.18    22521.90    470.44 o 
   6   2   8      955.63     1061.09     70.84 o 
   7   2   8    11969.39    12450.62    288.94 o 
   8   2   8      921.68      817.60    156.51 o 
   9   2   8     7102.34     7346.89    202.76 o 
  11   2   8     3896.01     4771.77    237.14 o 
  12   2   8     1353.61     2013.76    188.81 o 
  13   2   8     4384.60     4515.01    400.80 o 
  14   2   8      496.56      515.02    193.80 o 
  15   2   8     1744.02     2775.16    329.77 o 
 -17   3   8        6.12     -113.35    105.42 o 
 -16   3   8       28.00       70.39    102.95 o 
 -15   3   8       70.34      -37.00     94.81 o 
 -14   3   8       24.03      -74.24    104.75 o 
 -13   3   8       64.48     -171.59    114.40 o 
 -12   3   8        2.20     -106.93     71.29 o 
 -11   3   8      729.09      618.51     97.15 o 
 -10   3   8      374.17      355.89     84.66 o 
  -9   3   8      492.87      326.60     88.09 o 
  -8   3   8        1.57      -46.52     57.72 o 
  -7   3   8        4.84       64.86     82.73 o 
  -6   3   8        0.30      -44.90     34.67 o 
  -5   3   8      136.78      145.08     42.64 o 
  -4   3   8      309.60      280.64     41.56 o 
  -3   3   8      534.80      558.49     48.02 o 
  -2   3   8      101.05      118.89     37.56 o 
  -1   3   8     1182.63     2150.90    243.04 o 
   0   3   8     3405.35     3829.11    157.89 o 
   1   3   8     2948.70     4066.65    658.35 o 
   2   3   8     1888.94     2065.67    520.07 o 
   4   3   8        1.44       51.76     37.65 o 
   5   3   8      908.32     3419.54   3069.06 o 
   6   3   8      112.13      106.18     74.95 o 
   7   3   8     1105.64     1233.19    102.82 o 
   8   3   8      285.92      152.25     75.89 o 
   9   3   8      706.73      773.67    103.62 o 
  10   3   8        5.72      -47.06     75.46 o 
  11   3   8      128.98        6.45     77.46 o 
  12   3   8        0.00       -6.83     78.71 o 
  13   3   8      111.43       92.58    131.48 o 
  14   3   8       29.27      -63.81    110.92 o 
  15   3   8      189.39      360.44    179.44 o 
 -17   4   8     2664.08     2441.43    282.37 o 
 -16   4   8      728.73      485.06    137.99 o 
 -15   4   8     4645.13     4021.28    249.87 o 
 -14   4   8      680.84      757.79    199.24 o 
 -13   4   8     2160.20     2451.22    151.86 o 
 -12   4   8     1349.33     1261.68    125.10 o 
 -11   4   8     9318.26     9093.52    298.98 o 
 -10   4   8      612.10      569.39     95.38 o 
  -9   4   8    16534.71    16725.87    555.88 o 
  -8   4   8     2996.98     3080.56    179.64 o 
  -7   4   8    22190.11    21773.29   1329.98 o 
  -6   4   8    11207.00    11250.18    305.54 o 
  -5   4   8    30384.30    31199.78   1210.48 o 
  -4   4   8     3911.39     3579.66    130.16 o 
  -3   4   8    14413.23    17340.45   1415.46 o 
  -2   4   8    14622.03    18623.97    974.23 o 
  -1   4   8    21478.91    22512.33    478.15 o 
   0   4   8     1042.96     1247.57    160.40 o 
   1   4   8    21645.04    21260.69    531.17 o 
   2   4   8     1978.15     2109.17    115.96 o 
   3   4   8    18271.49    17402.99    448.43 o 
   4   4   8     3547.70     3485.61    148.68 o 
   5   4   8    15614.57    15635.27    414.41 o 
   6   4   8     5854.79     5513.23    196.94 o 
   7   4   8     8301.47     8406.98    263.02 o 
   8   4   8      801.48     2964.83   1591.32 o 
   9   4   8     9695.40    11420.72    340.38 o 
  10   4   8       28.93      336.60    111.65 o 
  11   4   8     2171.24     2274.79    145.02 o 
  12   4   8     1150.86     1822.36    359.26 o 
  13   4   8     4155.33     4637.79    293.80 o 
  14   4   8      987.87     1204.15    173.72 o 
  15   4   8     2713.86     2989.96    391.32 o 
 -16   5   8       30.09     -116.23    111.61 o 
 -15   5   8       14.80       -4.29    112.90 o 
 -14   5   8      136.64      110.52     87.51 o 
 -13   5   8      147.83       47.58     85.84 o 
 -12   5   8      371.11      188.44     90.19 o 
 -11   5   8       30.96     -127.38     84.92 o 
 -10   5   8       37.92       42.29     90.17 o 
  -9   5   8      151.21      243.75    174.08 o 
  -8   5   8      534.69      569.50    180.41 o 
  -7   5   8        9.64       45.88     59.12 o 
  -6   5   8      755.92      860.32    163.51 o 
  -5   5   8      155.04      145.56     49.23 o 
  -4   5   8     1469.73     1518.63     78.35 o 
  -3   5   8     1387.63     1344.55     82.57 o 
  -2   5   8      225.68      249.14     83.70 o 
  -1   5   8     1659.14     1755.54    152.81 o 
   0   5   8     1407.68     1927.07    209.51 o 
   1   5   8     2622.80     2765.12    137.75 o 
   2   5   8      149.20       17.87    107.98 o 
   3   5   8     1154.85     4072.89   1064.76 o 
   5   5   8      162.67      594.56    247.16 o 
   6   5   8        4.84     1436.22    904.01 o 
   7   5   8     1059.25     1886.67    394.62 o 
   8   5   8      165.88      263.03    102.46 o 
   9   5   8      326.54      379.79     94.51 o 
  10   5   8      120.97      186.98     89.84 o 
  11   5   8       28.74       90.95    156.52 o 
  12   5   8      228.45      163.83    118.37 o 
  13   5   8       54.63      130.97    117.82 o 
  14   5   8      103.17      304.29    183.52 o 
 -16   6   8     4858.96     4742.32    282.05 o 
 -15   6   8      149.15      264.11    102.58 o 
 -14   6   8     5755.64     6199.15    362.39 o 
 -13   6   8      234.74      188.87    111.14 o 
 -12   6   8    11342.43    10822.52    431.38 o 
 -11   6   8        3.01       64.77     86.70 o 
 -10   6   8    12064.95    11614.27    356.03 o 
  -9   6   8       86.89       97.54     77.33 o 
  -8   6   8    18456.06    17751.49    481.60 o 
  -7   6   8       93.18      -15.07     64.42 o 
  -6   6   8    16162.57    15679.77    579.64 o 
  -5   6   8        0.66      -12.00     67.13 o 
  -4   6   8    12512.68    11657.44    427.21 o 
  -3   6   8      344.77     3074.59   2414.79 o 
  -2   6   8    13894.24    13950.44    281.99 o 
   0   6   8    22780.12    23032.20    584.62 o 
   1   6   8      131.65       25.47     86.41 o 
   2   6   8    21363.54    21202.89    543.16 o 
   3   6   8      466.02      685.15     91.29 o 
   4   6   8    18216.39    17767.39    473.27 o 
   5   6   8     1430.93     1315.70    166.85 o 
   6   6   8    10890.53    10475.43    319.29 o 
   7   6   8      143.84      125.46    153.03 o 
   8   6   8    11926.43    12821.93    378.79 o 
  10   6   8     9017.05     8961.82    369.39 o 
  11   6   8      221.84     2219.35   1239.78 o 
  12   6   8     4287.93     4424.86    258.39 o 
  13   6   8       17.48      237.11    135.17 o 
  14   6   8     3253.53     4226.09    728.84 o 
 -15   7   8        0.18     -140.55    103.09 o 
 -14   7   8      125.37       25.07    114.37 o 
 -13   7   8      109.92       -5.13     85.27 o 
 -12   7   8       99.42       22.44     81.65 o 
 -11   7   8      113.84      239.73     97.01 o 
 -10   7   8      399.36      396.75    155.36 o 
  -9   7   8       55.44      198.36     85.24 o 
  -8   7   8      112.70       -5.88     88.11 o 
  -7   7   8      459.62     1802.67    746.72 o 
  -6   7   8      117.67       97.04    104.96 o 
  -5   7   8      909.73     1411.06    410.31 o 
  -4   7   8       28.42       26.43     42.77 o 
  -3   7   8      107.51       75.24     60.63 o 
  -2   7   8      381.01      530.45     74.19 o 
  -1   7   8      182.67      156.70     74.64 o 
   0   7   8      115.53      214.06     77.25 o 
   1   7   8        2.26      108.96     70.66 o 
   2   7   8      140.20     2836.56   1973.12 o 
   3   7   8      184.29      225.57     78.50 o 
   4   7   8     1341.65     3628.92    880.78 o 
   5   7   8     1199.48     1344.05    171.98 o 
   6   7   8      723.68     2050.19    988.67 o 
   7   7   8       26.59      232.22     90.45 o 
   8   7   8      181.66      260.50     94.62 o 
   9   7   8       34.16      125.32    117.31 o 
  10   7   8      126.28      136.63    121.89 o 
  11   7   8      126.03      213.15    129.58 o 
  12   7   8      137.14      105.10    192.45 o 
  13   7   8       89.67       47.49    145.45 o 
 -15   8   8     3288.82     3141.71    234.53 o 
 -14   8   8     1878.64     2288.29    177.24 o 
 -13   8   8     4050.64     4040.02    207.16 o 
 -12   8   8      922.43      978.81    128.19 o 
 -11   8   8     4544.02     4547.54    212.41 o 
 -10   8   8     2789.04     2952.85    199.62 o 
  -9   8   8     8953.71     8720.13    514.64 o 
  -8   8   8     1035.85      978.43    120.40 o 
  -7   8   8    11488.38    11252.49    523.12 o 
  -6   8   8     4224.90     4009.26    145.80 o 
  -5   8   8     5879.22     5784.21    330.42 o 
  -4   8   8     1239.19     3427.65   1951.10 o 
  -3   8   8    13619.93    13370.06    377.86 o 
  -2   8   8     3117.80     5880.51   1416.98 o 
  -1   8   8     9169.79     8252.37   1415.23 o 
   0   8   8     1507.48     4087.39   1914.80 o 
   1   8   8    15749.51    15046.06    427.33 o 
   2   8   8     1257.03     1295.94    125.32 o 
   3   8   8     3305.57     3469.43    168.90 o 
   4   8   8     6187.27     5592.56    220.91 o 
   5   8   8     4938.08     4564.53    201.87 o 
   6   8   8      275.65      314.60    101.94 o 
   7   8   8     4958.86     5220.89    219.57 o 
   8   8   8     1250.30     2345.79    951.01 o 
   9   8   8     3721.19     4064.27    455.02 o 
  11   8   8     3709.97     3960.64    388.02 o 
  12   8   8      738.79     1187.51    236.73 o 
 -14   9   8        6.13      -96.48    141.93 o 
 -13   9   8       62.60       23.62     92.45 o 
 -12   9   8        0.99       31.56     93.64 o 
 -11   9   8       72.22       27.44     90.90 o 
 -10   9   8      162.38      114.74     94.61 o 
  -9   9   8      293.34      561.15    194.54 o 
  -8   9   8       75.02       34.40     83.92 o 
  -7   9   8      342.57      509.57    137.86 o 
  -6   9   8      235.72      384.10     98.24 o 
  -5   9   8      171.53      168.27     85.60 o 
  -4   9   8        0.57      -35.47    114.54 o 
  -3   9   8      139.74      214.75    129.36 o 
  -2   9   8      176.63     -116.14    116.79 o 
  -1   9   8      379.86      293.14    135.43 o 
   0   9   8      577.68      782.99    144.84 o 
   1   9   8       48.33      229.15     83.57 o 
   2   9   8       22.68      -99.16     75.24 o 
   3   9   8       48.79     2167.05   1795.20 o 
   4   9   8        0.02      -37.04     83.64 o 
   5   9   8      823.28     1923.90    670.53 o 
   6   9   8      168.70       -1.62     91.69 o 
   7   9   8      668.42      769.83    223.31 o 
   8   9   8      205.67       -3.11    124.98 o 
   9   9   8      259.85      202.92    138.98 o 
  10   9   8       27.04      -53.48    130.22 o 
  11   9   8      123.78      -17.19    248.01 o 
 -13  10   8     3053.20     2942.55    159.32 o 
 -12  10   8      427.44      486.68     98.39 o 
 -11  10   8     1797.75     1999.26    170.45 o 
 -10  10   8     1366.30     1832.62    159.64 o 
  -9  10   8     4845.30     4800.60    284.12 o 
  -8  10   8     1205.49     1354.87    140.21 o 
  -7  10   8     5192.53     5181.35    435.38 o 
  -6  10   8     1209.76     1596.11    187.99 o 
  -5  10   8    10234.17     9244.33   1268.81 o 
  -4  10   8      414.76     2345.41   1329.32 o 
  -3  10   8     5049.28     4948.97    285.06 o 
  -2  10   8      759.16     1030.04    244.71 o 
  -1  10   8     4599.68     4450.14    260.58 o 
   0  10   8     3646.40     5044.26   1304.00 o 
   1  10   8     7478.42     7363.89    425.27 o 
   2  10   8     2335.11     2639.64    214.52 o 
   3  10   8     6645.62     5934.50    235.00 o 
   4  10   8      596.32      673.27    112.25 o 
   5  10   8     5659.65     5826.05    232.64 o 
   6  10   8     2372.77     2761.47    237.42 o 
   7  10   8     4197.54     4102.20    256.41 o 
   8  10   8      808.01     1330.34    443.93 o 
   9  10   8     1751.55     2260.31    278.09 o 
  10  10   8      492.94      650.55    168.20 o 
 -11  11   8       11.20       -3.76     93.97 o 
 -10  11   8       32.73      -24.32    165.28 o 
  -9  11   8       11.26       58.09    102.66 o 
  -8  11   8      169.91       75.36    117.73 o 
  -7  11   8      285.49      354.69    144.49 o 
  -6  11   8       94.94      277.65    148.93 o 
  -5  11   8      216.73      373.27    138.50 o 
  -4  11   8      123.13      287.06    191.87 o 
  -3  11   8       45.43       73.00    127.29 o 
  -2  11   8      427.20      352.51    150.54 o 
  -1  11   8      232.99      482.47    147.31 o 
   0  11   8      327.17      325.29    134.00 o 
   1  11   8        3.86       -6.89    123.14 o 
   2  11   8      249.25      589.57    504.15 o 
   3  11   8       90.87       84.63    194.78 o 
   4  11   8      139.50       85.53    123.11 o 
   5  11   8       40.71     -143.06    130.32 o 
   6  11   8      197.71      742.84    543.19 o 
   7  11   8      249.29      264.42    138.73 o 
   8  11   8       86.86       84.15    132.94 o 
   9  11   8       10.11     -105.78    219.65 o 
 -10  12   8     2740.13     3804.28    799.53 o 
  -9  12   8       47.84      118.08    144.29 o 
  -8  12   8     3120.25     3261.89    249.74 o 
  -7  12   8       70.33     -186.80    128.54 o 
  -6  12   8     4970.54     4851.09    643.15 o 
  -5  12   8        0.76       50.49    183.33 o 
  -4  12   8     7671.10     7317.53    654.02 o 
  -3  12   8      252.59      761.17    254.99 o 
  -2  12   8     4050.09     3869.04    255.69 o 
  -1  12   8       79.87      267.63    147.33 o 
   0  12   8     5197.00     4806.26    287.86 o 
   1  12   8       33.96      231.83    190.90 o 
   2  12   8     4690.33     4275.07    265.72 o 
   3  12   8      145.13      154.71    132.23 o 
   4  12   8     4047.82     3944.73    256.30 o 
   5  12   8       19.88      -55.66    262.96 o 
   6  12   8     4114.05     4071.72    390.74 o 
   7  12   8        2.61      105.39    268.97 o 
  -8  13   8       69.50       99.04    195.37 o 
  -7  13   8       42.89     -105.39    140.98 o 
  -6  13   8       69.32        3.33    132.66 o 
  -5  13   8       67.11      -58.80    159.63 o 
  -4  13   8       45.58      -16.51    129.70 o 
  -3  13   8      146.64       95.11    138.28 o 
  -2  13   8      307.98      350.25    155.19 o 
  -1  13   8       14.29      -65.87    134.38 o 
   0  13   8      167.10       70.87    164.49 o 
   1  13   8       11.41     -106.09    255.96 o 
   2  13   8      125.46      260.90    274.79 o 
   3  13   8       19.18       22.75    333.45 o 
   4  13   8       91.83       31.21    209.34 o 
   5  13   8       17.04       -2.04    136.52 o 
  -4  14   8      285.61      879.00    191.02 o 
  -3  14   8     1699.81     1859.78    232.91 o 
  -2  14   8      326.63      573.03    172.36 o 
  -1  14   8     2130.38     2441.95    247.13 o 
   0  14   8      516.64      216.19    159.25 o 
   1  14   8      781.88      704.59    187.33 o 
 -17   0   9      500.67      443.56    196.52 o 
 -15   0   9      524.93      508.81    200.01 o 
 -13   0   9     1535.40     1246.79    225.26 o 
 -11   0   9     1151.95     1151.22    209.72 o 
  -7   0   9      728.22     1973.62    457.54 o 
  -5   0   9      119.96      187.47     62.43 o 
  -3   0   9      970.12     1097.45     81.46 o 
  -1   0   9       61.39      125.65     73.56 o 
   1   0   9       44.25      117.73     45.84 o 
   5   0   9      188.67      468.81    108.74 o 
   7   0   9      100.04       39.16     67.63 o 
   9   0   9     1578.90     1552.44    202.34 o 
  11   0   9      692.09      909.65    189.14 o 
 -17   1   9     3062.24     2834.99    223.02 o 
 -16   1   9     1824.54     1855.04    198.05 o 
 -15   1   9     6360.32     6036.99    321.96 o 
 -14   1   9     2128.29     2194.47    190.36 o 
 -13   1   9    10353.69    10467.81    419.08 o 
 -12   1   9     6378.42     7555.31    739.46 o 
 -11   1   9     9871.15     9709.69    307.71 o 
 -10   1   9     2490.57     2734.29    153.78 o 
  -9   1   9    20586.00    21199.07    549.70 o 
  -8   1   9     3429.54     3586.10    130.45 o 
  -7   1   9     2769.03     2690.36    120.35 o 
  -6   1   9       54.35       37.08     31.06 o 
  -5   1   9    32616.82    34974.07    580.73 o 
  -4   1   9    11887.42    12424.96    230.37 o 
  -3   1   9    24805.83    26773.02    450.31 o 
  -1   1   9    21528.36    22422.41    381.45 o 
   0   1   9     4201.03     4680.42    178.48 o 
   1   1   9     5075.88     5146.23    185.88 o 
   2   1   9    24465.90    23767.31    400.42 o 
   3   1   9    27414.61    26928.01    490.79 o 
   4   1   9     7565.37     7292.63    160.45 o 
   5   1   9    12337.88    12205.34    290.85 o 
   6   1   9     6343.04     5811.04    141.91 o 
   7   1   9     5311.02     5356.47    156.45 o 
   8   1   9     2569.39     3959.44   1043.25 o 
   9   1   9     6639.37     8537.76    368.08 o 
  11   1   9     4699.96     5804.62    371.67 o 
  12   1   9     1756.34     2351.79    253.65 o 
  13   1   9     1949.41     2503.26    287.82 o 
  14   1   9      683.97      734.22    138.01 o 
 -17   2   9        0.70      121.43    130.05 o 
 -16   2   9        4.50      -57.26    178.27 o 
 -15   2   9      151.29      213.69    120.85 o 
 -14   2   9      142.37      196.84    124.46 o 
 -13   2   9        4.44      -58.46    110.20 o 
 -12   2   9      159.27       40.96     82.28 o 
 -11   2   9      164.44      149.38     83.66 o 
 -10   2   9        7.40      -39.01     68.72 o 
  -9   2   9      680.23     1297.57    562.08 o 
  -7   2   9      713.57     1353.29    354.02 o 
  -6   2   9       58.31       42.64     44.18 o 
  -5   2   9      508.28      665.19     97.35 o 
  -4   2   9       64.72       88.41     32.77 o 
  -3   2   9     3754.98     3971.68     99.48 o 
  -2   2   9      926.12     1354.87     80.01 o 
  -1   2   9     2067.75     2362.21     73.51 o 
   0   2   9      605.75      621.30     42.84 o 
   1   2   9        4.84       30.24     60.97 o 
   5   2   9      344.44      247.00     51.21 o 
   6   2   9      452.93      426.91     59.81 o 
   7   2   9      215.09       59.27     51.80 o 
   8   2   9      286.71      274.68     77.70 o 
   9   2   9       61.30      -64.19     68.76 o 
  10   2   9      138.93      118.95     82.14 o 
  11   2   9      163.64       93.60     79.02 o 
  12   2   9      353.64      270.56    114.91 o 
  13   2   9        2.96      -28.50     88.75 o 
  14   2   9      100.99      199.64    176.34 o 
  15   2   9      105.21      346.07    206.63 o 
 -17   3   9        1.18     -172.58    115.05 o 
 -16   3   9     2612.18     2356.25    223.15 o 
 -15   3   9      269.77      210.64    260.23 o 
 -14   3   9    10897.42     9948.08    412.85 o 
 -13   3   9      333.89      457.93    157.68 o 
 -12   3   9     2986.83     2974.42    163.30 o 
 -11   3   9      764.57      714.13    129.51 o 
 -10   3   9    13559.66    13741.53    396.73 o 
  -9   3   9       53.32      -14.70     64.57 o 
  -8   3   9    24383.01    24263.02    616.10 o 
  -7   3   9      241.77      236.36     49.54 o 
  -6   3   9    23817.83    24964.74    569.31 o 
  -5   3   9      116.51      204.41     43.93 o 
  -4   3   9    24245.30    26048.21    498.09 o 
  -3   3   9      808.10     1181.79    174.09 o 
  -2   3   9    22636.95    22835.28    389.89 o 
   0   3   9    16028.71    16144.25    309.39 o 
   1   3   9      582.56      732.71     55.85 o 
   2   3   9    15257.89    15111.15    328.61 o 
   3   3   9      239.79      270.63     46.69 o 
   4   3   9    15735.42    15572.11    409.57 o 
   5   3   9       34.96      -39.67     56.46 o 
   6   3   9    10624.44    11061.13    316.66 o 
   7   3   9     2422.26     2541.54    203.19 o 
   8   3   9    16395.28    16743.34    453.16 o 
  10   3   9     3239.10     3523.56    171.80 o 
  11   3   9        0.25       61.17     97.85 o 
  12   3   9     5722.77     5534.79    224.68 o 
  13   3   9       83.27      184.88    113.31 o 
  14   3   9     2180.69     2978.28    345.69 o 
 -17   4   9       21.73       -0.46    168.76 o 
 -16   4   9       27.82      -28.03    107.43 o 
 -15   4   9        1.74      -91.83    108.44 o 
 -14   4   9       84.49       78.46     81.84 o 
 -13   4   9      211.04      203.94     90.61 o 
 -12   4   9       63.14      -90.55     78.33 o 
 -11   4   9        2.22     -103.95     69.30 o 
 -10   4   9       17.79      -37.57    153.09 o 
  -9   4   9      209.15      181.53    108.70 o 
  -8   4   9      632.43     1566.25    705.33 o 
  -6   4   9      256.74      600.85    168.55 o 
  -5   4   9      334.12      293.36     84.93 o 
  -4   4   9       85.12      123.62     38.56 o 
  -3   4   9      501.57      533.11     50.56 o 
  -2   4   9      439.30      572.30     61.11 o 
  -1   4   9       37.11      -18.47     42.33 o 
   0   4   9      187.88      256.48     69.15 o 
   1   4   9      575.86      772.34     86.17 o 
   2   4   9     1110.89     1897.92    273.26 o 
   3   4   9       71.84      258.96     86.49 o 
   4   4   9     1564.46     1757.15    192.24 o 
   5   4   9        2.21       52.81     74.27 o 
   6   4   9      620.42      781.39    241.02 o 
   7   4   9       30.48       -4.14     70.87 o 
   8   4   9      702.51      665.78    104.12 o 
   9   4   9       30.98       11.35     83.23 o 
  10   4   9      882.10      867.11    115.03 o 
  11   4   9       55.51        6.05     80.67 o 
  12   4   9      215.09      203.46    116.89 o 
  13   4   9      131.32      142.94    127.70 o 
  14   4   9      234.25      114.58    176.73 o 
 -16   5   9     1367.39     1398.41    193.89 o 
 -15   5   9     3349.75     3208.09    191.36 o 
 -14   5   9     2024.11     2531.85    167.77 o 
 -13   5   9     5942.20     5838.24    239.04 o 
 -12   5   9       48.57      -37.77     80.95 o 
 -11   5   9     4303.44     4047.21    192.03 o 
 -10   5   9     2692.98     2806.72    161.27 o 
  -9   5   9     8195.78     8366.40    482.25 o 
  -8   5   9     4114.10     3914.32    231.24 o 
  -7   5   9    16153.48    15945.46   1126.67 o 
  -6   5   9     3135.28     2736.16    191.13 o 
  -5   5   9    16165.49    16312.06    652.32 o 
  -4   5   9     3371.57     3543.77    168.97 o 
  -3   5   9    19556.56    20434.63    450.01 o 
  -2   5   9     8973.78     9953.33    611.08 o 
  -1   5   9    10753.52    12155.88    974.44 o 
   0   5   9     6993.12     8415.45    733.37 o 
   1   5   9     8234.01     8498.92    415.65 o 
   2   5   9     8576.94     7751.10    247.49 o 
   3   5   9     8256.63     7995.09    253.52 o 
   4   5   9     4418.45     4466.61    181.25 o 
   5   5   9     6367.36     6117.51    220.71 o 
   6   5   9     1454.21     1336.89    119.65 o 
   7   5   9    11974.24    12388.79    610.23 o 
   8   5   9     6472.94     6839.15    244.55 o 
   9   5   9     6108.17     6633.70    244.65 o 
  10   5   9     1475.34     1465.83    225.65 o 
  11   5   9     3969.36     4399.43    204.62 o 
  12   5   9      619.81     1033.15    228.75 o 
  13   5   9     3030.34     3175.85    223.77 o 
  14   5   9      217.15      170.57    131.95 o 
 -16   6   9        1.04      -21.43    135.13 o 
 -15   6   9       72.43       12.25     89.43 o 
 -14   6   9        5.48       68.81     94.52 o 
 -13   6   9       88.96      -13.64     88.64 o 
 -12   6   9       19.58       33.40    109.35 o 
 -11   6   9     1345.91     1153.85    160.42 o 
 -10   6   9       55.88       13.09    103.32 o 
  -9   6   9      761.21     2660.13   1653.50 o 
  -8   6   9       44.12       74.55     74.96 o 
  -6   6   9        7.14      -17.94     62.21 o 
  -5   6   9      329.94      227.22    183.33 o 
  -4   6   9       73.16       50.80     58.90 o 
  -3   6   9     1100.63     1051.39     92.33 o 
  -2   6   9      201.72      245.09    100.71 o 
  -1   6   9     1297.28     1464.92    119.46 o 
   0   6   9     1298.13     1309.10    177.01 o 
   1   6   9     1215.54     1082.47    127.04 o 
   2   6   9      512.67      345.63     83.71 o 
   4   6   9     1203.43     1373.88    121.91 o 
   5   6   9      369.52     2893.01   1556.63 o 
   6   6   9      118.88       91.56     79.90 o 
   7   6   9      837.06     1125.92    122.85 o 
   8   6   9      269.30      338.01     98.68 o 
   9   6   9      275.01      210.93     98.81 o 
  10   6   9       20.90       45.10    110.53 o 
  11   6   9      264.10      315.77    123.18 o 
  12   6   9       22.46     -125.39    113.86 o 
  13   6   9      100.88      386.89    306.27 o 
 -15   7   9     3992.36     4132.36    217.42 o 
 -14   7   9     1017.90     1136.72    163.47 o 
 -13   7   9     4463.72     4175.42    355.59 o 
 -12   7   9     2730.39     2899.85    224.61 o 
 -11   7   9     6688.77     6762.88    483.76 o 
 -10   7   9     4227.84     4304.07    204.53 o 
  -9   7   9    11028.57    10934.65    405.34 o 
  -8   7   9      961.63      865.45    109.89 o 
  -7   7   9     5851.27     6130.56    346.37 o 
  -6   7   9     6466.39     6009.74    345.83 o 
  -5   7   9     6476.11     6309.61    227.04 o 
  -4   7   9     4538.06     4412.70    336.50 o 
  -3   7   9     4075.09     5008.37    960.06 o 
  -2   7   9     5975.19     7724.21    640.66 o 
  -1   7   9    11732.06    13621.21    878.74 o 
   0   7   9     9442.84    10047.84    890.20 o 
   1   7   9     5670.21     5893.02    363.29 o 
   2   7   9     3231.44     3392.80    288.69 o 
   3   7   9     8114.75     7526.87    256.84 o 
   4   7   9     2488.51     2566.78    154.66 o 
   5   7   9     4491.70     4471.60    230.20 o 
   6   7   9     1345.91     1428.79    134.81 o 
   7   7   9     2726.43     2720.59    170.39 o 
   8   7   9      446.42     2911.35   1804.75 o 
   9   7   9     4524.74     4497.05    255.09 o 
  10   7   9     1834.77     2757.38    304.50 o 
  11   7   9     1880.32     1965.83    285.28 o 
  12   7   9      667.72     1405.21    446.86 o 
  13   7   9     1684.88     2721.09    657.38 o 
 -14   8   9      117.89      163.86    129.53 o 
 -13   8   9       96.29       24.36     87.42 o 
 -12   8   9      151.99      155.24     93.63 o 
 -11   8   9      101.28       12.26     86.47 o 
 -10   8   9      361.92      473.39    109.57 o 
  -9   8   9     1154.25     1328.51    133.17 o 
  -8   8   9       34.26      286.02    195.77 o 
  -7   8   9       10.14      -47.84     77.47 o 
  -6   8   9       12.41      112.87    114.90 o 
  -5   8   9      206.23      337.96    133.92 o 
  -4   8   9      115.84       30.36    121.08 o 
  -3   8   9       37.26       76.04    118.47 o 
  -2   8   9     1123.62     1044.05    158.72 o 
  -1   8   9      741.88     1013.06    118.54 o 
   0   8   9     1957.16     1894.26    143.96 o 
   1   8   9        1.63      188.34     86.61 o 
   2   8   9      572.84      571.51    320.83 o 
   3   8   9      108.21      336.95     95.55 o 
   4   8   9       96.19      147.25     92.70 o 
   5   8   9      365.14      210.41     96.11 o 
   6   8   9      619.32     1628.31    825.97 o 
   7   8   9        3.42       84.37    112.49 o 
   8   8   9      265.30      319.65    165.46 o 
   9   8   9       27.29       28.88    120.78 o 
  10   8   9      378.11      206.65    144.29 o 
  11   8   9        3.78      -70.59    125.33 o 
  12   8   9      231.27      172.62    173.81 o 
 -13   9   9       54.82      184.61    105.25 o 
 -12   9   9     4249.95     4347.98    215.29 o 
 -11   9   9       27.18        1.47     88.29 o 
 -10   9   9     6039.48     5592.32    239.74 o 
  -9   9   9       27.32       36.71     90.11 o 
  -8   9   9     2921.25     2829.56    172.45 o 
  -7   9   9     1077.46      969.51    127.32 o 
  -6   9   9    12817.83    11981.74   1572.13 o 
  -5   9   9     1222.53     1528.41    194.24 o 
  -4   9   9     5301.79     5434.13    552.46 o 
  -3   9   9      515.27      715.37    158.72 o 
  -2   9   9     5101.62     4441.74    651.53 o 
  -1   9   9       59.29      234.60    210.90 o 
   0   9   9    14014.08    14090.78    734.22 o 
   1   9   9     1481.84     1792.95    181.82 o 
   2   9   9     2419.13     2578.83    165.92 o 
   3   9   9      701.58      501.46    125.32 o 
   4   9   9     8620.99     8032.47    286.02 o 
   5   9   9        0.01      -94.60     79.64 o 
   6   9   9     6721.25     6751.47    259.71 o 
   7   9   9       87.04      199.98    201.78 o 
   8   9   9     4315.87     3917.13    252.65 o 
   9   9   9        4.46      -16.63    159.24 o 
  10   9   9     2871.73     2851.41    237.91 o 
  11   9   9        1.06       -5.94    257.33 o 
 -12  10   9       43.56      -79.44     90.38 o 
 -11  10   9        1.20      -33.54     91.27 o 
 -10  10   9      165.90      328.96    196.00 o 
  -9  10   9        6.25       59.54     93.24 o 
  -8  10   9        8.53       12.01     90.09 o 
  -7  10   9      153.14       47.25    125.58 o 
  -6  10   9      228.77      229.55    189.54 o 
  -5  10   9        9.93       59.42    131.91 o 
  -4  10   9      610.95      787.44    420.05 o 
  -3  10   9       15.16     -192.64    243.32 o 
  -2  10   9       38.57       -0.27    125.07 o 
  -1  10   9       85.63       50.64    147.20 o 
   0  10   9      505.99      819.56    163.00 o 
   1  10   9      392.53      338.98    142.63 o 
   2  10   9        6.02      120.74    168.83 o 
   3  10   9      293.40      218.65    103.68 o 
   4  10   9       19.24      114.21    147.84 o 
   5  10   9       98.37       55.91    151.14 o 
   6  10   9      141.64     1017.07    772.35 o 
   7  10   9      186.70      263.19    148.18 o 
   8  10   9      302.44      235.70    154.89 o 
   9  10   9       71.78     -150.62    210.33 o 
  10  10   9      151.77       -7.99    143.55 o 
 -11  11   9     1721.07     2041.91    177.36 o 
 -10  11   9     1086.57     1137.85    142.11 o 
  -9  11   9     2048.25     2339.37    243.34 o 
  -8  11   9      611.49      628.84    267.61 o 
  -7  11   9     2234.45     2577.75    234.72 o 
  -6  11   9     2537.24     2714.51    238.80 o 
  -5  11   9     7228.83     6848.63    768.98 o 
  -4  11   9     2965.57     3774.40    255.20 o 
  -3  11   9     3250.96     3338.19    249.07 o 
  -2  11   9     1474.05     1779.19    206.15 o 
  -1  11   9     6613.23     6506.69    933.07 o 
   0  11   9     3623.28     4063.52    704.18 o 
   1  11   9     3686.52     3427.05    240.87 o 
   2  11   9      224.20      359.13    141.96 o 
   3  11   9     3552.71     3150.53    237.17 o 
   4  11   9     1589.77     1477.51    376.95 o 
   5  11   9     3826.40     4022.46    382.97 o 
   6  11   9      709.13      678.30    173.96 o 
   7  11   9     2629.24     2826.82    244.16 o 
   8  11   9      232.15      406.13    202.35 o 
  -9  12   9       41.44      124.76    135.21 o 
  -8  12   9        7.23      -67.49    187.22 o 
  -7  12   9      173.28      318.16    141.91 o 
  -6  12   9       11.86      -43.92    132.98 o 
  -5  12   9      164.00      249.65    189.74 o 
  -4  12   9       10.58      -15.88    132.30 o 
  -3  12   9       79.81      221.58    143.78 o 
  -2  12   9       35.15     -182.88    121.92 o 
  -1  12   9      357.93      287.47    153.59 o 
   0  12   9       72.88        3.87    124.09 o 
   1  12   9      330.28      199.52    176.34 o 
   2  12   9       22.22      -47.43    177.10 o 
   3  12   9      402.87      457.05    160.70 o 
   4  12   9       23.87      -85.76    169.94 o 
   5  12   9      282.67      500.39    207.03 o 
   6  12   9        1.19       36.54    145.11 o 
   7  12   9      131.53      306.77    158.86 o 
  -7  13   9     2060.47     2352.23    486.67 o 
  -6  13   9      844.57     1052.92    186.20 o 
  -5  13   9     1853.21     1986.93    251.10 o 
  -4  13   9     1524.89     1906.32    227.41 o 
  -3  13   9     1393.61     1748.46    218.20 o 
  -2  13   9     1329.33     1799.00    227.34 o 
  -1  13   9     1925.02     1849.22    223.40 o 
   0  13   9      182.08      231.70    155.31 o 
   1  13   9     1458.78     1588.62    321.59 o 
   2  13   9      561.07      343.96    161.47 o 
   3  13   9     1157.04      994.35    197.73 o 
   4  13   9      256.24      351.37    152.57 o 
 -16   0  10     5817.17     4989.04    401.58 o 
 -14   0  10     7024.46     5947.16    431.87 o 
 -12   0  10    14289.60    14586.13    748.39 o 
 -10   0  10    24420.22    24387.95    761.82 o 
  -8   0  10    30268.25    31353.57    932.29 o 
  -6   0  10     4415.94     4610.97    165.79 o 
  -4   0  10    43348.78    45884.71   1063.37 o 
  -2   0  10    15616.40    16227.45    411.36 o 
   0   0  10    20734.47    19982.09    490.11 o 
   2   0  10    21554.15    20979.70    510.30 o 
   4   0  10    41277.80    40151.31    932.88 o 
   6   0  10     6538.42     5997.53    192.91 o 
   8   0  10     9277.35     9011.42    454.40 o 
  10   0  10     3883.91     4169.18    300.21 o 
 -17   1  10       26.92     -100.26    119.82 o 
 -16   1  10      200.79      171.82    127.71 o 
 -15   1  10       26.50     -153.78    102.52 o 
 -14   1  10      312.71      283.99    131.36 o 
 -13   1  10       21.03      -86.93    111.14 o 
 -12   1  10     2142.78     2337.94    198.82 o 
 -11   1  10      403.97      544.22    100.31 o 
 -10   1  10     1275.34     1294.71    118.61 o 
  -9   1  10        3.60      -12.54     65.28 o 
  -8   1  10     1639.20     3962.35   1862.56 o 
  -7   1  10        3.30      -34.74     30.84 o 
  -6   1  10     1686.14     2917.27    686.43 o 
  -5   1  10      488.96      437.43     47.25 o 
  -4   1  10     1657.34     1564.14     69.25 o 
  -3   1  10      244.30      244.33     48.20 o 
  -2   1  10     5118.44     5269.39    123.16 o 
  -1   1  10     1475.16     1718.82     69.76 o 
   0   1  10     2468.46     2343.05     98.55 o 
   1   1  10     1948.37     1867.33     82.13 o 
   2   1  10     1937.39     2737.06     92.23 o 
   3   1  10     2011.13     2122.27     83.87 o 
   4   1  10      183.64      276.16    105.26 o 
   5   1  10     2493.84     2403.76    101.49 o 
   6   1  10      278.62      213.20     57.55 o 
   7   1  10      404.84      346.03     62.64 o 
   8   1  10      140.09        8.33     59.15 o 
   9   1  10      204.76      144.62     96.08 o 
  10   1  10      355.26      346.87    245.47 o 
  11   1  10       59.53      -97.70    222.17 o 
  12   1  10      103.00       32.81    104.08 o 
  13   1  10       98.14      -52.43    123.89 o 
  14   1  10      480.33      399.29    166.61 o 
 -17   2  10     3000.65     2814.75    254.23 o 
 -16   2  10      804.06      675.29    257.90 o 
 -15   2  10     3658.89     3352.20    473.08 o 
 -14   2  10     3904.79     4612.62    272.95 o 
 -13   2  10    10133.05    10287.01    653.63 o 
 -12   2  10      565.80      530.56    203.12 o 
 -11   2  10     7834.25     7856.29    271.53 o 
 -10   2  10     7692.84     7293.16    327.97 o 
  -9   2  10     9459.10     9065.42    386.49 o 
  -8   2  10     5762.27     5783.13    271.45 o 
  -7   2  10    10432.09    10851.13    266.25 o 
  -6   2  10     5647.87     5979.47    138.90 o 
  -5   2  10    10280.39     9974.68    198.66 o 
  -4   2  10    15074.15    16855.68    302.61 o 
  -3   2  10    31770.75    33192.93    554.16 o 
  -2   2  10     2407.49     2900.31    209.92 o 
  -1   2  10    29467.59    31275.25    588.27 o 
   0   2  10    11616.14    11583.62    216.09 o 
   1   2  10     8983.84     8047.26    160.10 o 
   2   2  10     1445.00      981.23     70.38 o 
   3   2  10    26564.83    26238.08    542.54 o 
   4   2  10     3820.21     3806.07    125.21 o 
   5   2  10    10550.20    10044.28    242.80 o 
   6   2  10      179.12      250.18     69.51 o 
   7   2  10     7822.82     7822.58    249.61 o 
   8   2  10     3903.86     4118.48    173.66 o 
   9   2  10     4370.05     4363.10    233.69 o 
  10   2  10     2478.18     2638.49    241.00 o 
  11   2  10     2849.44     3047.55    209.93 o 
  12   2  10      473.63      355.32    127.54 o 
  13   2  10     3197.99     3327.45    223.00 o 
  14   2  10      998.66      713.38    144.30 o 
 -17   3  10       79.63       27.56    138.65 o 
 -16   3  10       14.09      -37.53    128.03 o 
 -15   3  10       25.68     -175.69    117.13 o 
 -14   3  10       25.31       70.23    114.73 o 
 -13   3  10      209.17      310.09     96.18 o 
 -12   3  10        0.88       22.08     84.31 o 
 -11   3  10      248.77      112.59     88.77 o 
 -10   3  10       24.29     -105.05     95.26 o 
  -9   3  10      214.54      582.21    107.75 o 
  -8   3  10      180.74      282.22     79.27 o 
  -6   3  10       18.21      -25.07     39.08 o 
  -5   3  10     1704.23     2288.45    508.72 o 
  -4   3  10      341.45      322.38     51.64 o 
  -3   3  10      440.55      532.49     46.51 o 
  -2   3  10       13.64       -9.70     46.09 o 
  -1   3  10     1181.52     1421.10    102.09 o 
   0   3  10      109.17       54.25     40.29 o 
   1   3  10      484.68      597.16     69.89 o 
   2   3  10       70.66       75.22     61.42 o 
   3   3  10     1661.59     2750.70    411.50 o 
   4   3  10       59.92       24.33     61.01 o 
   5   3  10     3209.72     3562.04    552.30 o 
   6   3  10      105.71       34.72     71.84 o 
   7   3  10     1566.10     1612.11    126.39 o 
   8   3  10        6.06       -1.54     75.90 o 
   9   3  10      773.14      827.83    110.18 o 
  10   3  10       56.65        1.08     80.79 o 
  11   3  10     1432.33     1217.73    180.22 o 
  12   3  10        0.11       51.03    106.05 o 
  13   3  10      346.09      269.37    150.32 o 
  14   3  10       13.33      -10.87    160.80 o 
 -16   4  10      760.68      512.47    283.54 o 
 -15   4  10     4095.88     3371.84    239.80 o 
 -14   4  10     1510.75     1790.93    156.65 o 
 -13   4  10     7886.64     8632.88    342.03 o 
 -12   4  10     6518.32     7388.19    678.92 o 
 -11   4  10     2373.79     2636.86    158.66 o 
 -10   4  10       33.87      -36.22     96.19 o 
  -9   4  10    18443.62    18695.93    562.96 o 
  -8   4  10     2113.85     2243.79    139.15 o 
  -7   4  10     7435.99     7592.23    254.37 o 
  -6   4  10     5990.98     5989.80    189.42 o 
  -5   4  10    17454.70    17456.36    467.59 o 
  -4   4  10    11305.63    11285.29    302.86 o 
  -3   4  10    10748.33    10904.12    238.71 o 
  -2   4  10     8645.14    11448.81    938.62 o 
  -1   4  10    19131.35    19449.63    529.12 o 
   0   4  10     3707.89     3486.08    157.14 o 
   1   4  10    10641.85    10002.65    296.86 o 
   2   4  10     1830.73     1838.36    123.72 o 
   3   4  10     8269.17     7849.85    248.35 o 
   4   4  10     1568.36     1723.07    123.20 o 
   5   4  10    11919.07    11027.42    324.94 o 
   6   4  10     3163.21     3223.86    158.00 o 
   7   4  10     3343.95     3326.42    165.62 o 
   8   4  10     5707.16     5757.80    220.56 o 
   9   4  10    13881.45    14060.51    407.42 o 
  10   4  10      384.27      428.23    138.18 o 
  11   4  10     2599.99     2599.15    161.39 o 
  12   4  10     2274.95     2478.28    165.59 o 
  13   4  10     2183.43     2803.51    332.87 o 
  14   4  10      612.55      457.93    210.89 o 
 -16   5  10       53.07      -57.54    126.47 o 
 -15   5  10       22.13       56.40     93.23 o 
 -14   5  10      145.57      192.72    123.39 o 
 -13   5  10       13.26       30.79     90.19 o 
 -12   5  10       45.19      -88.86     79.64 o 
 -11   5  10      147.61      171.84    114.94 o 
 -10   5  10      737.04      712.38    116.16 o 
  -9   5  10       10.22     -109.85     87.05 o 
  -8   5  10      187.88      616.00    159.62 o 
  -7   5  10      234.90      318.22    113.75 o 
  -6   5  10     1000.57     1116.26    236.13 o 
  -5   5  10      108.83      129.13     52.72 o 
  -4   5  10      466.61      490.80     58.09 o 
  -3   5  10      113.70      123.67     44.38 o 
  -2   5  10      844.38      872.82     77.01 o 
  -1   5  10        6.65     -101.47     67.65 o 
   0   5  10      531.48      645.00     94.18 o 
   1   5  10     1161.44     1314.92    113.96 o 
   2   5  10      794.54      842.09     99.77 o 
   3   5  10      844.26      808.59    184.36 o 
   4   5  10     1171.11     1823.77    550.53 o 
   5   5  10      446.95      361.06    122.18 o 
   6   5  10      207.88      276.67     88.48 o 
   7   5  10       10.71       60.53     84.29 o 
   8   5  10      932.48      906.51    122.94 o 
   9   5  10      223.65      279.90    121.15 o 
  10   5  10      301.27      298.67     99.57 o 
  11   5  10      502.83      372.57    109.34 o 
  12   5  10      380.28      602.26    145.65 o 
  13   5  10       11.05      -23.87    115.54 o 
 -15   6  10      311.22      462.40    117.22 o 
 -14   6  10     5566.93     5574.94    244.19 o 
 -13   6  10        7.46       52.91     86.42 o 
 -12   6  10     6035.53     5983.04    247.16 o 
 -11   6  10      614.97      587.22    140.25 o 
 -10   6  10    15851.09    15859.65    826.42 o 
  -9   6  10      111.68      154.57    101.89 o 
  -8   6  10    12994.87    12357.30    468.91 o 
  -7   6  10      382.01      324.05    123.50 o 
  -6   6  10    13949.32    13305.77    943.16 o 
  -5   6  10       30.42       68.08    127.78 o 
  -4   6  10     9461.74     9200.38    432.48 o 
  -3   6  10      958.01     1039.15    104.16 o 
  -2   6  10    12654.01    11503.78    550.12 o 
  -1   6  10       69.42       59.12    192.06 o 
   0   6  10    11837.59    10748.79    563.30 o 
   1   6  10       31.23       66.97     76.01 o 
   2   6  10    12605.74    12053.97    356.83 o 
   3   6  10       56.59       96.77     79.76 o 
   4   6  10     7434.88     6711.72    239.87 o 
   5   6  10        0.38     -106.64     71.09 o 
   6   6  10     4182.04     4159.21    191.40 o 
   7   6  10      323.33      345.20    100.70 o 
   8   6  10     4297.07     4510.72    205.93 o 
   9   6  10      597.34      571.74    117.11 o 
  10   6  10     4410.70     5096.53    235.70 o 
  11   6  10       30.23      201.35    126.85 o 
  12   6  10     3033.50     2915.97    221.85 o 
  13   6  10      104.06      101.33    128.48 o 
 -15   7  10      101.78       98.89    121.54 o 
 -14   7  10      234.33      106.35    104.71 o 
 -13   7  10       32.73       31.37     92.37 o 
 -12   7  10       23.47      -59.09     85.15 o 
 -11   7  10       76.35      -23.92    109.42 o 
 -10   7  10      424.84      630.84    144.17 o 
  -9   7  10      862.68      800.80    218.05 o 
  -8   7  10     2239.80     2673.75    162.23 o 
  -7   7  10      338.26      673.76    211.72 o 
  -6   7  10     1222.75     3691.18    870.58 o 
  -5   7  10      229.22      179.40     81.24 o 
  -4   7  10      209.66      100.11    120.04 o 
  -3   7  10       47.32      -52.00     71.75 o 
  -2   7  10      186.73      105.67     84.21 o 
  -1   7  10      636.12      579.79    132.36 o 
   0   7  10      674.73      689.27    108.24 o 
   1   7  10        3.63       15.48     76.70 o 
   2   7  10     1272.96     1472.65    163.64 o 
   3   7  10      209.37      194.36     93.96 o 
   4   7  10      290.96      294.36    111.79 o 
   5   7  10       70.86      -46.89     87.80 o 
   6   7  10      352.08      274.46    124.65 o 
   7   7  10       14.96      -94.92     82.20 o 
   8   7  10      206.49       28.87     94.49 o 
   9   7  10        1.72     -161.10    107.40 o 
  10   7  10       51.38       25.06    127.74 o 
  11   7  10        1.07     -233.42    190.30 o 
  12   7  10      125.43       -1.58    128.22 o 
 -14   8  10     1086.56     1163.52    154.18 o 
 -13   8  10     3063.95     3013.01    243.67 o 
 -12   8  10      964.40      918.38    216.73 o 
 -11   8  10     3649.51     3544.55    190.55 o 
 -10   8  10     2317.32     2573.27    203.67 o 
  -9   8  10     6081.29     5972.26    242.61 o 
  -8   8  10     1069.54     1262.05    172.60 o 
  -7   8  10     6374.16     5763.25    497.30 o 
  -6   8  10      230.05      322.99    218.28 o 
  -5   8  10     6429.16     6063.56   1027.83 o 
  -4   8  10     5760.34     5538.51    432.84 o 
  -3   8  10     1717.24     1310.77    181.58 o 
  -2   8  10      652.92      736.61    379.27 o 
  -1   8  10     6466.51     6671.89    817.74 o 
   0   8  10     7279.10     8398.93   1455.67 o 
   1   8  10    15094.87    13858.43    408.14 o 
   2   8  10      747.74      765.11    117.26 o 
   3   8  10     3439.91     3165.18    177.15 o 
   4   8  10     4584.63     3848.74    191.87 o 
   5   8  10     3382.07     3005.61    176.93 o 
   6   8  10      461.76      411.18    115.19 o 
   7   8  10     3799.21     3553.24    192.53 o 
   8   8  10     1335.53     1167.60    137.41 o 
   9   8  10     2374.13     2599.42    238.25 o 
  10   8  10      708.76      583.86    157.49 o 
  11   8  10     1918.26     2476.38    235.63 o 
 -13   9  10      132.38      161.03    129.34 o 
 -12   9  10       94.99       42.31     98.03 o 
 -11   9  10      148.87       63.54     88.76 o 
 -10   9  10        5.58        0.32     90.62 o 
  -9   9  10      191.73      348.20    107.61 o 
  -8   9  10      321.12      250.97    141.60 o 
  -7   9  10       62.86       73.63    128.73 o 
  -6   9  10        2.30      -31.69    126.77 o 
  -5   9  10       49.18     -136.71    163.89 o 
  -4   9  10       49.83       32.43    123.12 o 
  -3   9  10      339.39      306.41    141.71 o 
  -2   9  10      137.67      105.02    145.07 o 
  -1   9  10      558.03      528.65    154.29 o 
   0   9  10        0.23       81.32     88.46 o 
   1   9  10      841.85      782.07    123.33 o 
   2   9  10        1.25     -176.99    117.99 o 
   3   9  10      705.33      548.76    116.83 o 
   4   9  10      256.17      131.49     95.23 o 
   5   9  10       98.71     -171.67    185.47 o 
   6   9  10        9.58      -21.86     98.42 o 
   7   9  10       97.23      201.82    107.55 o 
   8   9  10       26.38       60.08    173.42 o 
   9   9  10      304.95       40.24    137.67 o 
  10   9  10       12.20      -38.72    139.91 o 
 -12  10  10      525.94      527.00    121.85 o 
 -11  10  10     3384.24     3328.31    199.22 o 
 -10  10  10      218.45       90.19    125.64 o 
  -9  10  10     3842.06     4109.90    805.35 o 
  -8  10  10      782.74      553.13    156.98 o 
  -7  10  10     3597.63     3645.03    259.80 o 
  -6  10  10     1248.41     1383.33    196.65 o 
  -5  10  10     8788.88     8470.51   1404.55 o 
  -4  10  10      568.32      679.90    167.92 o 
  -3  10  10     4919.34     4615.05    661.79 o 
  -2  10  10      787.95      978.45    176.24 o 
  -1  10  10     7269.34     7318.23    925.49 o 
   0  10  10     5219.34     5629.58    882.58 o 
   1  10  10     4854.48     4937.33    280.62 o 
   2  10  10     2480.95     2548.97    167.02 o 
   3  10  10     2903.60     2766.44    184.17 o 
   4  10  10     1318.23     1212.18    142.39 o 
   5  10  10     3335.35     3275.82    190.27 o 
   6  10  10     1240.93     1290.96    148.85 o 
   7  10  10     3110.51     2788.03    252.66 o 
   8  10  10      854.81      969.33    193.55 o 
   9  10  10     1290.92     1357.17    235.37 o 
 -10  11  10       65.41       56.36    130.09 o 
  -9  11  10       42.77      -35.12    144.09 o 
  -8  11  10       94.01       22.15    133.35 o 
  -7  11  10       86.43      -28.87    138.53 o 
  -6  11  10       26.48      -20.32    147.01 o 
  -5  11  10       52.04       35.45    132.83 o 
  -4  11  10       60.83      281.41    147.26 o 
  -3  11  10      347.16      317.01    149.53 o 
  -2  11  10       17.59       17.14    128.85 o 
  -1  11  10        1.76      115.14    135.67 o 
   0  11  10      113.57      167.67    132.19 o 
   1  11  10       40.31        5.99    134.41 o 
   2  11  10      272.82      -25.78    130.01 o 
   3  11  10      147.41       22.67    171.67 o 
   4  11  10      243.75      156.23    104.20 o 
   5  11  10      156.59      133.29    188.96 o 
   6  11  10      335.39      568.31    442.20 o 
   7  11  10        3.23     -193.91    129.27 o 
   8  11  10       48.22       32.34    153.61 o 
  -9  12  10        1.61      -87.18    116.20 o 
  -8  12  10     2415.43     2596.34    540.85 o 
  -7  12  10        8.22      -92.08    125.02 o 
  -6  12  10     3212.27     3275.78    260.36 o 
  -5  12  10       15.78      118.44    144.01 o 
  -4  12  10     3478.16     3407.01    256.38 o 
  -3  12  10      133.48      179.29    148.76 o 
  -2  12  10     3432.97     3287.39    458.32 o 
  -1  12  10        0.27       17.45    143.00 o 
   0  12  10     3111.81     2844.21    242.05 o 
   1  12  10       32.50      205.64    178.28 o 
   2  12  10     1185.88     1059.78    192.70 o 
   3  12  10       22.02     -203.93    135.95 o 
   4  12  10     1993.41     2333.05    385.69 o 
   5  12  10       11.65      -24.91    131.55 o 
   6  12  10     2249.30     2253.57    238.86 o 
  -6  13  10      183.37      335.34    447.83 o 
  -5  13  10      133.99      -36.03    195.75 o 
  -4  13  10      177.80      274.13    148.95 o 
  -3  13  10       38.90      -22.10    125.41 o 
  -2  13  10      121.72      174.98    154.73 o 
  -1  13  10        0.93     -135.19    151.68 o 
   0  13  10      191.55      -22.59    152.63 o 
   1  13  10       43.77      -49.63    132.87 o 
   2  13  10       98.34     -198.90    141.33 o 
   3  13  10        0.61      -47.12    138.73 o 
 -17   0  11      182.32      387.24    228.77 o 
 -15   0  11      206.15      344.13    188.38 o 
 -13   0  11       32.03      128.17    152.64 o 
 -11   0  11      198.15      168.96    181.39 o 
  -9   0  11     1787.63     2061.69    164.46 o 
  -7   0  11     1582.60     2250.55    299.26 o 
  -5   0  11     1758.73     2009.57    113.84 o 
  -3   0  11     1237.66     1478.94    102.12 o 
  -1   0  11     2180.65     1858.57    106.98 o 
   1   0  11     5649.31     5522.09    181.86 o 
   3   0  11     4134.25     4830.97    164.42 o 
   5   0  11       86.24      193.54     80.82 o 
   7   0  11      625.34      526.89    110.11 o 
   9   0  11      249.54      426.08    156.13 o 
 -17   1  11     3331.81     3386.11    252.67 o 
 -16   1  11     1417.98     1621.12    205.72 o 
 -15   1  11     4578.39     4657.57    273.23 o 
 -14   1  11      999.81     1194.75    242.77 o 
 -13   1  11     3545.60     3456.91    232.12 o 
 -12   1  11     1192.50     1664.09    174.23 o 
 -11   1  11    15428.63    15090.77    437.06 o 
 -10   1  11     2776.57     2671.66    153.60 o 
  -9   1  11    10089.40    10257.71    270.56 o 
  -8   1  11     1329.47     1273.40     79.97 o 
  -7   1  11    13957.40    13821.34    263.66 o 
  -6   1  11     1103.72     1232.37     71.02 o 
  -5   1  11    24189.37    24615.32    428.08 o 
  -4   1  11      696.52      618.35     53.64 o 
  -3   1  11    15760.49    16442.25    299.47 o 
  -2   1  11    14158.56    14244.56    292.86 o 
  -1   1  11    19237.85    19294.77    340.17 o 
   0   1  11     6127.45     5348.23    126.18 o 
   1   1  11     8565.11     7871.07    162.28 o 
   2   1  11     3887.60     3607.11     97.71 o 
   3   1  11    11453.55    10886.12    232.27 o 
   4   1  11     7539.86     7598.15    178.51 o 
   5   1  11     9277.54     8783.07    221.78 o 
   6   1  11     2008.29     1906.20    117.69 o 
   7   1  11     6691.17     6797.89    405.85 o 
   8   1  11      848.02     1024.38    138.05 o 
   9   1  11     6091.09     6268.45    282.92 o 
  10   1  11       56.16       10.34     96.38 o 
  11   1  11      840.41      790.69    135.33 o 
  12   1  11      919.83      978.00    202.34 o 
  13   1  11     2931.26     3242.80    307.24 o 
  14   1  11      516.96      665.32    202.73 o 
 -17   2  11        4.77     -157.18    117.97 o 
 -16   2  11      172.27      109.19    129.82 o 
 -15   2  11       42.10     -123.57    139.64 o 
 -14   2  11      161.40       33.29    127.75 o 
 -13   2  11      608.88      702.59    111.55 o 
 -12   2  11       76.96      -45.81     76.95 o 
 -11   2  11     1032.49     1099.15    121.13 o 
 -10   2  11      645.22     1019.45    119.13 o 
  -9   2  11     1636.50     1673.07    135.45 o 
  -8   2  11       30.95       24.26     49.22 o 
  -7   2  11     1943.39     2415.27    188.75 o 
  -6   2  11      981.85     1500.30    220.86 o 
  -5   2  11     1677.36     1671.90     75.70 o 
  -4   2  11      853.68     1114.82     64.24 o 
  -3   2  11      246.67      210.57     43.04 o 
  -2   2  11      255.30      171.11     41.00 o 
  -1   2  11      128.85      133.20     40.24 o 
   0   2  11      507.58      535.27     49.12 o 
   1   2  11     1286.44     1121.96     79.10 o 
   2   2  11      551.74      575.18     57.61 o 
   3   2  11      342.56      360.88     73.04 o 
   4   2  11     1347.34     1309.60    103.78 o 
   5   2  11       77.61       23.14     66.64 o 
   6   2  11     1623.57     1773.89    127.00 o 
   7   2  11      346.12      233.24     84.97 o 
   8   2  11      549.62      745.52    139.45 o 
   9   2  11      291.00      188.42    104.38 o 
  10   2  11      425.38      209.86    105.27 o 
  11   2  11       10.73      -60.92     96.52 o 
  12   2  11      328.56      276.08    124.46 o 
  13   2  11      139.83       99.26    189.93 o 
 -16   3  11     4487.30     4001.89    265.18 o 
 -15   3  11      184.53      132.01    244.11 o 
 -14   3  11     6094.07     5617.96    242.68 o 
 -13   3  11       82.68      136.05     91.10 o 
 -12   3  11    13348.27    13867.50    473.21 o 
 -11   3  11       28.77      -39.54     72.94 o 
 -10   3  11    13203.81    12716.99    380.70 o 
  -9   3  11      275.68      168.35     87.73 o 
  -8   3  11    20193.09    20515.68    664.06 o 
  -7   3  11      166.81      103.06     54.47 o 
  -6   3  11    13900.25    13840.16    373.92 o 
  -5   3  11     1024.56     1090.07     75.73 o 
  -4   3  11    19736.26    19927.97    452.36 o 
  -3   3  11      249.65      361.71     55.81 o 
  -2   3  11    14959.60    15194.12    278.62 o 
  -1   3  11      249.24      286.02     57.78 o 
   0   3  11    15170.36    14486.19    339.56 o 
   1   3  11       43.91      -20.78     65.40 o 
   2   3  11    14962.29    14981.54    402.60 o 
   3   3  11      157.89       79.49     69.60 o 
   4   3  11    16381.96    15063.44    409.38 o 
   5   3  11      177.11      108.09     72.71 o 
   6   3  11     7264.28     6977.28    241.34 o 
   7   3  11        6.69       37.80     75.60 o 
   8   3  11    10598.67    10331.78    388.98 o 
   9   3  11      200.37      156.05     93.72 o 
  10   3  11     7004.58     7150.22    319.88 o 
  11   3  11        0.21      107.99    105.15 o 
  12   3  11     4262.70     4522.67    258.91 o 
  13   3  11       10.97     -110.51    109.67 o 
 -16   4  11      255.49      216.31    160.16 o 
 -15   4  11       34.10      -69.17     84.52 o 
 -14   4  11       93.17      121.81     93.37 o 
 -13   4  11      298.15      357.48    105.48 o 
 -12   4  11       43.92       94.90     91.93 o 
 -11   4  11      303.97      155.55    102.85 o 
 -10   4  11      103.26       38.60     88.24 o 
  -9   4  11      134.38       90.02     92.83 o 
  -8   4  11       87.91       48.39     80.85 o 
  -7   4  11        3.63      -32.06     73.40 o 
  -6   4  11      448.38      385.16     79.86 o 
  -5   4  11      670.32      576.93     68.38 o 
  -4   4  11     2334.48     2638.93    212.99 o 
  -3   4  11     1451.51     1469.43     94.16 o 
  -2   4  11      311.09      339.73     55.65 o 
  -1   4  11     1039.85      948.33     84.77 o 
   0   4  11       44.21       -9.23     70.06 o 
   1   4  11      260.26      197.01     77.23 o 
   2   4  11      340.94      282.52     83.79 o 
   3   4  11      174.88       97.82     72.28 o 
   4   4  11     1279.10     1445.95    158.58 o 
   5   4  11      479.46      390.81    120.95 o 
   6   4  11     1971.67     1955.09    144.07 o 
   7   4  11      168.90       95.71     97.55 o 
   8   4  11      613.20      475.11    136.29 o 
   9   4  11      187.16      204.33     95.68 o 
  10   4  11      882.91     1053.04    127.15 o 
  11   4  11      581.87      452.37    136.43 o 
  12   4  11      395.45      260.21    125.59 o 
  13   4  11       75.16      270.33    188.38 o 
 -16   5  11     1365.08     1190.11    205.97 o 
 -15   5  11     3264.43     3270.62    222.43 o 
 -14   5  11     2548.89     2696.06    177.51 o 
 -13   5  11     6826.60     6596.36    263.40 o 
 -12   5  11      286.53      447.82    107.65 o 
 -11   5  11     5789.35     6081.01    523.18 o 
 -10   5  11     1592.71     1605.10    148.23 o 
  -9   5  11     9367.72     8600.95    296.51 o 
  -8   5  11     2554.62     2454.54    156.21 o 
  -7   5  11    11568.75    11810.04    357.17 o 
  -6   5  11     4235.77     4448.32    189.81 o 
  -5   5  11     8546.59     8673.14    301.08 o 
  -4   5  11     1805.18     2303.02    119.92 o 
  -3   5  11    15484.79    14921.10    355.66 o 
  -2   5  11     3740.68     3492.11    275.67 o 
  -1   5  11     8597.77     7790.98    262.65 o 
   0   5  11     2762.71     3167.57    211.51 o 
   1   5  11    11133.56    10435.89    319.91 o 
   2   5  11     8831.69     7725.44    259.86 o 
   3   5  11     5807.66     5722.17    216.52 o 
   4   5  11     3388.45     3397.35    170.45 o 
   5   5  11     3927.28     3756.96    181.67 o 
   6   5  11      638.89      528.46    160.60 o 
   7   5  11     5180.07     5417.08    219.70 o 
   8   5  11      866.32     1044.59    189.10 o 
   9   5  11     3827.80     3673.69    189.94 o 
  10   5  11     1791.48     2028.66    164.38 o 
  11   5  11     2808.74     2759.35    233.30 o 
  12   5  11     1009.03      967.52    235.35 o 
  13   5  11     1871.57     2110.19    304.52 o 
 -15   6  11      317.80      288.70    118.26 o 
 -14   6  11        0.95      -13.09     92.23 o 
 -13   6  11      127.99      134.78     96.17 o 
 -12   6  11       24.99      -99.18     86.57 o 
 -11   6  11       55.26     -110.21     90.46 o 
 -10   6  11      102.06      -55.25    187.78 o 
  -9   6  11      569.79      633.49    113.41 o 
  -8   6  11     2413.75     2334.64    160.06 o 
  -7   6  11     1226.38     3441.91   1317.87 o 
  -6   6  11       38.23       58.05     80.43 o 
  -5   6  11      741.17      723.62    146.23 o 
  -4   6  11        6.98      -73.45     74.20 o 
  -3   6  11      575.31      529.65     87.38 o 
  -2   6  11       13.95     -113.99     75.99 o 
  -1   6  11      293.06      220.05     90.15 o 
   0   6  11      144.19      114.92     87.37 o 
   1   6  11      134.82      151.81     87.94 o 
   2   6  11       51.00      -53.94     74.65 o 
   3   6  11      257.23      371.95     93.23 o 
   4   6  11       86.56      -60.89     84.51 o 
   5   6  11      920.25      916.68    119.04 o 
   6   6  11       17.55     -112.70     75.14 o 
   7   6  11      425.17      431.60    104.54 o 
   8   6  11       11.67     -113.34     85.74 o 
   9   6  11      337.04      314.89    104.63 o 
  10   6  11       62.91     -111.63     95.39 o 
  11   6  11      135.21       38.82    184.10 o 
  12   6  11       15.87     -128.27    322.36 o 
 -14   7  11      900.53      892.70    142.25 o 
 -13   7  11     3686.99     4087.73    213.48 o 
 -12   7  11      707.31      587.99    115.02 o 
 -11   7  11     2842.97     2813.26    179.42 o 
 -10   7  11     1765.41     1654.42    237.43 o 
  -9   7  11     9436.53     9774.68    739.53 o 
  -8   7  11     3365.51     3545.68    193.07 o 
  -7   7  11     7278.06     6981.87    796.36 o 
  -6   7  11     3390.88     2946.06    357.92 o 
  -5   7  11     7734.19     6949.50    515.95 o 
  -4   7  11      740.96      618.39    153.59 o 
  -3   7  11     4339.93     3941.13    222.36 o 
  -2   7  11     1723.33     1708.46    143.44 o 
  -1   7  11     3166.14     2831.58    179.04 o 
   0   7  11     2046.76     2322.45    158.72 o 
   1   7  11    14878.78    14243.20    416.14 o 
   2   7  11     1412.99     1555.48    143.00 o 
   3   7  11     8997.58     8212.53    286.72 o 
   4   7  11      854.99      813.05    121.64 o 
   5   7  11     5790.83     5337.12    264.48 o 
   6   7  11     2595.05     2632.22    173.49 o 
   7   7  11     3286.13     3219.81    241.70 o 
   8   7  11      150.93      295.85    109.27 o 
   9   7  11     2194.35     2291.87    175.62 o 
  10   7  11      638.17      694.50    162.20 o 
  11   7  11     1863.69     2000.29    221.00 o 
 -14   8  11      183.42      233.58    117.38 o 
 -13   8  11       64.45       56.95    105.01 o 
 -12   8  11      159.77      -15.87     96.76 o 
 -11   8  11       58.78       23.03    119.61 o 
 -10   8  11       38.96     -144.71    102.88 o 
  -9   8  11      128.64       30.03    126.29 o 
  -8   8  11     1011.66     1050.04    220.81 o 
  -7   8  11     1021.21     1072.61    197.51 o 
  -6   8  11      211.80      225.77    175.95 o 
  -5   8  11      480.27      519.06    143.11 o 
  -4   8  11       98.55      128.87    241.97 o 
  -3   8  11      325.07      288.22    131.81 o 
  -2   8  11      565.40      261.56    112.47 o 
  -1   8  11     1102.08     1168.79    130.50 o 
   0   8  11      672.21      572.28    111.25 o 
   1   8  11      350.06      359.19    103.21 o 
   2   8  11      850.75      792.14    129.58 o 
   3   8  11      451.17      266.83    109.21 o 
   4   8  11      618.75      439.61    115.07 o 
   5   8  11       12.98     -135.59     90.39 o 
   6   8  11       72.41      -57.39    108.04 o 
   7   8  11      516.31      293.81    107.13 o 
   8   8  11      118.56       -8.66    104.90 o 
   9   8  11        1.82     -180.70    129.03 o 
  10   8  11       69.57       -6.51    134.04 o 
 -13   9  11        7.54     -122.55    117.11 o 
 -12   9  11     2839.59     2947.50    256.73 o 
 -11   9  11       66.38        7.89    165.65 o 
 -10   9  11     4106.71     3592.68    349.01 o 
  -9   9  11      383.31      660.01    159.55 o 
  -8   9  11     5870.99     5787.72    966.27 o 
  -7   9  11       72.92      -47.34    117.28 o 
  -6   9  11     9410.38     9289.80   1213.67 o 
  -5   9  11       54.67      110.26    134.21 o 
  -4   9  11    12216.16    11313.01   1018.51 o 
  -3   9  11      915.54      920.33    179.51 o 
  -2   9  11     5259.87     4792.71    331.48 o 
  -1   9  11      363.34      532.11    142.63 o 
   0   9  11    12124.25    11533.64    369.56 o 
   1   9  11       91.65      178.31    131.20 o 
   2   9  11     6557.20     6145.57    248.21 o 
   3   9  11      326.60      362.99    110.82 o 
   4   9  11     7171.38     6443.35    259.46 o 
   5   9  11       25.25      -36.55    107.28 o 
   6   9  11     4864.75     4618.28    223.58 o 
   7   9  11       40.69     -116.15    105.75 o 
   8   9  11     2760.28     3348.83    388.80 o 
   9   9  11       11.28      -37.89    145.13 o 
 -11  10  11       15.61     -104.72    220.04 o 
 -10  10  11      149.41       94.27    132.20 o 
  -9  10  11        3.25      -50.10    119.59 o 
  -8  10  11      200.51      228.98    145.47 o 
  -7  10  11       14.58      -74.20    126.25 o 
  -6  10  11      147.28      251.41    202.55 o 
  -5  10  11      118.03       85.47    136.49 o 
  -4  10  11       63.67      -39.86    154.77 o 
  -3  10  11       99.52       11.32    130.15 o 
  -2  10  11      815.31      720.99    160.65 o 
  -1  10  11       36.22      133.22    144.92 o 
   0  10  11        5.72     -151.63    134.06 o 
   1  10  11       34.82       39.92     97.06 o 
   2  10  11      173.56      105.66     98.69 o 
   3  10  11      138.10       36.09    102.01 o 
   4  10  11      399.64      425.69    115.93 o 
   5  10  11      403.05      262.50    112.70 o 
   6  10  11      132.49       50.92    105.13 o 
   7  10  11      102.35       44.45    205.66 o 
   8  10  11      212.94      124.39    198.28 o 
 -10  11  11     1428.49     1465.05    401.23 o 
  -9  11  11     2395.14     2586.13    495.02 o 
  -8  11  11      399.18      455.92    184.29 o 
  -7  11  11     2646.15     2601.80    269.16 o 
  -6  11  11      912.37      864.92    174.52 o 
  -5  11  11     2820.53     2660.55    235.50 o 
  -4  11  11      830.08      800.54    172.28 o 
  -3  11  11     3403.69     3302.17    257.89 o 
  -2  11  11      769.26      669.70    170.70 o 
  -1  11  11     3679.56     3711.65    260.91 o 
   0  11  11     1277.23     1348.51    239.45 o 
   1  11  11     2904.75     2851.19    252.37 o 
   2  11  11      191.26      148.57    142.91 o 
   3  11  11     1479.41     1533.43    233.53 o 
   4  11  11     1394.84     1366.47    151.97 o 
   5  11  11     2586.56     2522.32    185.38 o 
   6  11  11      851.24      640.68    171.83 o 
   7  11  11      666.76      531.86    169.54 o 
  -8  12  11        6.20       -2.58    145.06 o 
  -7  12  11      160.99      179.38    152.85 o 
  -6  12  11        1.48     -113.15    129.69 o 
  -5  12  11      129.08      129.56    259.65 o 
  -4  12  11       25.51       -1.26    133.99 o 
  -3  12  11      130.33      167.07    143.74 o 
  -2  12  11        2.06     -170.48    126.27 o 
  -1  12  11      188.39       69.64    141.03 o 
   0  12  11       61.11      -65.27    133.79 o 
   1  12  11        8.49     -138.80    139.60 o 
   2  12  11       57.41     -168.39    131.39 o 
   3  12  11      112.15     -147.40    137.57 o 
   4  12  11       34.14      -25.18    136.68 o 
   5  12  11      373.10      195.06    158.67 o 
  -4  13  11      562.08      571.65    168.75 o 
  -3  13  11     1130.63     1087.28    214.60 o 
  -2  13  11      394.96      527.66    186.06 o 
  -1  13  11     1759.97     1566.55    215.47 o 
   0  13  11      345.47      260.38    174.02 o 
   1  13  11     1139.63      948.29    193.54 o 
 -16   0  12     3843.52     3776.85    378.31 o 
 -14   0  12     5316.41     5250.42    418.67 o 
 -12   0  12     3556.53     3333.68    332.10 o 
 -10   0  12     8680.10     9003.56    360.35 o 
  -8   0  12    17024.47    16915.04    450.39 o 
  -6   0  12    20476.04    21609.32    546.94 o 
  -4   0  12    23434.85    23825.25    592.13 o 
  -2   0  12    18375.44    18752.87    477.11 o 
   0   0  12    13723.96    12821.98    355.76 o 
   2   0  12    11613.47    11192.35    307.40 o 
   4   0  12     8253.57     7679.03    296.44 o 
   6   0  12     5303.67     5246.60    240.79 o 
   8   0  12    12602.88    12532.80    659.85 o 
  10   0  12      957.80      826.15    191.86 o 
  12   0  12     2423.97     2314.90    275.40 o 
 -16   1  12      151.45       -9.59    127.57 o 
 -15   1  12        1.19     -172.91    115.27 o 
 -14   1  12       90.76     -187.61    125.08 o 
 -13   1  12        7.69      -88.20    118.22 o 
 -12   1  12      637.88      776.13    118.80 o 
 -11   1  12      116.21       47.74     83.03 o 
 -10   1  12      221.97      274.89     92.40 o 
  -9   1  12        2.00      -72.97     55.55 o 
  -8   1  12      709.66      952.88     85.09 o 
  -7   1  12       12.35      -24.64     40.83 o 
  -6   1  12     1501.41     1652.56     79.99 o 
  -5   1  12      194.71      176.09     47.30 o 
  -4   1  12     2383.41     2122.37     85.08 o 
  -3   1  12      513.11      469.64     55.72 o 
  -2   1  12     1833.57     1781.72     78.63 o 
  -1   1  12      320.04      271.75     46.76 o 
   0   1  12      191.05      189.58     45.44 o 
   1   1  12      334.54      153.92     51.94 o 
   2   1  12      550.78      799.32     74.86 o 
   3   1  12       31.63       -3.25     45.05 o 
   4   1  12     1164.85     1253.23     98.69 o 
   5   1  12       60.96        0.42     61.67 o 
   6   1  12      107.92      -29.53     70.03 o 
   7   1  12        2.70      -54.01     87.50 o 
   8   1  12      351.81      312.40    118.36 o 
   9   1  12       16.41     -112.07     85.46 o 
  10   1  12      119.17       38.84    125.84 o 
  11   1  12        8.42       40.78    128.56 o 
  12   1  12       46.96      -71.46    129.72 o 
  13   1  12       43.20      136.33    150.31 o 
 -16   2  12     1693.35     1931.19    228.08 o 
 -15   2  12     3584.53     3116.07    234.82 o 
 -14   2  12     2209.68     2471.07    225.75 o 
 -13   2  12     3550.96     3776.98    197.61 o 
 -12   2  12     2227.67     2635.44    167.47 o 
 -11   2  12     8298.07     8581.59    296.52 o 
 -10   2  12     3570.20     3487.76    179.01 o 
  -9   2  12     9714.34    10188.96    323.75 o 
  -8   2  12     2013.90     1938.40    135.68 o 
  -7   2  12     5934.73     5945.19    146.46 o 
  -6   2  12     4023.96     4017.36    117.04 o 
  -5   2  12    10773.36    10921.42    221.04 o 
  -4   2  12     5032.08     5227.82    132.95 o 
  -3   2  12    13987.15    13608.91    259.14 o 
  -2   2  12     7112.20     6896.08    156.22 o 
  -1   2  12    11104.03    10804.51    212.77 o 
   0   2  12     2909.78     2749.87    102.12 o 
   1   2  12     7242.22     6450.20    189.50 o 
   2   2  12     8542.90     7833.37    214.03 o 
   3   2  12    13144.63    12138.32    401.90 o 
   4   2  12     1800.80     1920.17    147.42 o 
   5   2  12     7665.43     7120.75    252.67 o 
   6   2  12     1165.84     1397.51    206.63 o 
   7   2  12     7495.64     7295.63    311.65 o 
   8   2  12     4476.83     4543.77    247.73 o 
   9   2  12     3027.23     3079.61    201.97 o 
  10   2  12     1685.31     1581.05    169.34 o 
  11   2  12     2174.21     2602.03    215.71 o 
  12   2  12      715.24      847.90    220.21 o 
  13   2  12     1877.25     2339.75    310.74 o 
 -16   3  12       11.75       44.27    136.56 o 
 -15   3  12      343.68      232.08    175.76 o 
 -14   3  12        1.30     -114.63     77.67 o 
 -13   3  12      753.08      686.30    119.61 o 
 -12   3  12        0.02      -13.02     81.19 o 
 -11   3  12     1178.11     1149.17    129.81 o 
 -10   3  12       90.95      -36.39     84.86 o 
  -9   3  12      501.83      689.09    111.53 o 
  -8   3  12      142.33      -35.53     83.10 o 
  -7   3  12        9.31        0.37     60.65 o 
  -6   3  12     1320.73     1216.68     84.74 o 
  -5   3  12       36.89       -3.24     42.62 o 
  -4   3  12      146.80       85.07     44.20 o 
  -3   3  12     1039.60     1340.30     72.11 o 
  -2   3  12       22.52      -16.77     36.29 o 
  -1   3  12       42.52      -78.35     52.23 o 
   0   3  12       97.97      -34.54     58.91 o 
   1   3  12      201.50      227.61     64.84 o 
   2   3  12       26.08      -79.46     87.00 o 
   3   3  12      661.14      705.87     98.03 o 
   4   3  12       57.86       53.55     74.74 o 
   5   3  12      304.80      309.00    102.30 o 
   6   3  12       21.17      -16.72     74.94 o 
   7   3  12     1834.01     1844.05    146.04 o 
   8   3  12      125.10      123.25    109.46 o 
   9   3  12     1309.90     1220.25    167.26 o 
  10   3  12        4.61      -19.69    109.53 o 
  11   3  12      620.26      642.23    147.82 o 
  12   3  12       84.47      -29.78    117.54 o 
  13   3  12      315.57      233.71    139.51 o 
 -16   4  12     1050.36      833.59    188.84 o 
 -15   4  12     4165.91     3875.67    215.56 o 
 -14   4  12     1192.30     1194.74    144.72 o 
 -13   4  12     4874.94     5046.62    229.71 o 
 -12   4  12     4347.69     4423.55    212.67 o 
 -11   4  12     6521.43     6768.55    260.22 o 
 -10   4  12     2262.91     2460.70    164.99 o 
  -9   4  12    12019.70    12040.24    372.18 o 
  -8   4  12     1404.49     1394.88    133.71 o 
  -7   4  12     3602.41     3282.09    170.50 o 
  -6   4  12     1127.07     1318.02    104.47 o 
  -5   4  12    16841.63    16679.29    411.11 o 
  -4   4  12     5488.27     5440.27    165.53 o 
  -3   4  12     6706.61     6780.12    264.20 o 
  -2   4  12     5444.47     5162.36    172.35 o 
  -1   4  12     5335.86     5144.42    172.68 o 
   0   4  12     4056.93     3840.73    233.23 o 
   1   4  12     8271.56     8567.22    278.83 o 
   2   4  12     3452.14     2816.48    157.80 o 
   3   4  12     9167.72     8728.10    462.60 o 
   4   4  12     2552.46     2334.36    164.51 o 
   5   4  12     6220.78     6160.52    232.12 o 
   6   4  12     2252.69     2206.72    152.17 o 
   7   4  12     3967.80     3743.75    181.32 o 
   8   4  12     1294.88     1612.70    141.89 o 
   9   4  12     4229.71     4397.80    253.87 o 
  10   4  12     1711.50     1687.60    190.40 o 
  11   4  12     2716.56     2828.82    225.10 o 
  12   4  12      766.21      639.78    151.79 o 
 -15   5  12      137.82      106.22    113.80 o 
 -14   5  12      397.97      587.25    188.68 o 
 -13   5  12        2.27      -16.91     96.21 o 
 -12   5  12      485.13      571.09    119.95 o 
 -11   5  12        1.95      -36.18     87.07 o 
 -10   5  12      478.43      576.38    117.14 o 
  -9   5  12      296.39      195.55     98.04 o 
  -8   5  12      540.27      635.65    114.52 o 
  -7   5  12      545.17      383.02    100.66 o 
  -6   5  12      235.61      313.50     92.20 o 
  -5   5  12      224.94      212.92     73.63 o 
  -4   5  12      402.71      395.02     73.59 o 
  -3   5  12       72.64       24.31     60.12 o 
  -2   5  12     1434.11     1456.65    104.09 o 
  -1   5  12      185.93       54.09     81.52 o 
   0   5  12      799.25      778.34    114.82 o 
   1   5  12      167.63      108.91     80.12 o 
   2   5  12      545.77      485.61    103.66 o 
   3   5  12      202.37      274.89     90.00 o 
   4   5  12      231.65      201.02     95.76 o 
   5   5  12        8.58     -114.22     76.15 o 
   6   5  12      356.51      246.68     95.41 o 
   7   5  12      122.93      -18.92     88.64 o 
   8   5  12      218.13       74.22     95.08 o 
   9   5  12      213.00       73.19     99.10 o 
  10   5  12      392.17      236.24    136.62 o 
  11   5  12      187.79       96.21    132.77 o 
  12   5  12      320.13      -47.38    179.04 o 
 -15   6  12       25.43        1.07    110.92 o 
 -14   6  12     7615.74     7618.56    300.32 o 
 -13   6  12      110.80       52.01    116.07 o 
 -12   6  12     2621.85     3072.47    187.75 o 
 -11   6  12        3.40      -26.65     83.41 o 
 -10   6  12    10098.59    10702.34    498.18 o 
  -9   6  12        5.46      -81.41     90.90 o 
  -8   6  12     7037.62     6996.39    338.57 o 
  -7   6  12     3482.00     3264.92    234.91 o 
  -6   6  12    19569.96    19850.71   1168.29 o 
  -5   6  12     1829.74     1841.19    184.98 o 
  -4   6  12     5162.01     4907.74    211.45 o 
  -3   6  12        0.57      -22.84     55.82 o 
  -2   6  12     6122.48     5684.06    228.50 o 
  -1   6  12      330.44      340.71    188.38 o 
   0   6  12     6202.46     6061.86    291.07 o 
   1   6  12      150.44      -20.15     84.92 o 
   2   6  12     6630.67     6473.65    244.63 o 
   3   6  12      322.89       84.24     92.90 o 
   4   6  12     6487.99     5703.89    230.04 o 
   5   6  12       65.88     -127.19     84.79 o 
   6   6  12     6013.60     5290.26    226.24 o 
   7   6  12       51.93       50.94     91.19 o 
   8   6  12     3426.48     3502.68    222.76 o 
   9   6  12       23.04     -132.29     88.19 o 
  10   6  12     2139.25     2401.16    230.78 o 
  11   6  12        3.03     -121.00    121.44 o 
 -14   7  12      107.52       48.56    104.90 o 
 -13   7  12       55.54       21.71    103.46 o 
 -12   7  12       21.01     -130.35     86.90 o 
 -11   7  12       38.95      -69.04     89.97 o 
 -10   7  12       69.91     -154.98    123.04 o 
  -9   7  12      101.64      -31.31     92.54 o 
  -8   7  12      482.22      466.30    116.58 o 
  -7   7  12     1489.87     1313.75    179.74 o 
  -6   7  12     1602.11     1590.06    197.90 o 
  -5   7  12      150.73      175.79    137.58 o 
  -4   7  12     1005.25      797.72    183.63 o 
  -3   7  12       51.27      -54.56    117.69 o 
  -2   7  12      535.38      533.81    113.07 o 
  -1   7  12       51.69       -5.42     93.57 o 
   0   7  12     1185.83     1147.87    136.49 o 
   1   7  12       93.61      135.82     97.55 o 
   2   7  12      549.78      476.76    115.66 o 
   3   7  12       53.76       38.94     91.57 o 
   4   7  12      474.75      357.90    126.11 o 
   5   7  12      286.66      276.07    108.08 o 
   6   7  12      304.69      101.22    104.25 o 
   7   7  12       84.10      -98.42     88.62 o 
   8   7  12      392.30      215.05    113.48 o 
   9   7  12       10.46      -33.26    116.12 o 
  10   7  12      146.86       60.09    126.50 o 
  11   7  12       46.71       70.27    154.00 o 
 -13   8  12     2958.13     3080.03    199.63 o 
 -12   8  12      727.66      671.77    130.97 o 
 -11   8  12      916.80      765.03    157.53 o 
 -10   8  12     1598.82     1558.67    156.53 o 
  -9   8  12     1862.47     1988.62    262.56 o 
  -8   8  12     1976.14     2040.50    213.03 o 
  -7   8  12     6303.31     5911.93    637.13 o 
  -6   8  12     1288.97     1452.52    197.13 o 
  -5   8  12     6740.45     6521.92    853.06 o 
  -4   8  12     4763.26     4379.45    399.25 o 
  -3   8  12     5072.33     4532.87    359.73 o 
  -2   8  12     1768.90     1968.90    163.73 o 
  -1   8  12     8517.06     7292.21    274.01 o 
   0   8  12     5284.05     4908.07    222.17 o 
   1   8  12     3968.53     4130.09    252.01 o 
   2   8  12     1100.98     1000.13    153.43 o 
   3   8  12     7557.41     6772.42    265.20 o 
   4   8  12     1598.30     1499.72    153.78 o 
   5   8  12     4014.97     3922.83    202.71 o 
   6   8  12      949.31     1025.89    148.10 o 
   7   8  12     2640.67     2583.93    183.41 o 
   8   8  12      551.55      498.81    126.59 o 
   9   8  12     2079.63     2791.89    303.34 o 
  10   8  12      325.52      343.05    223.52 o 
 -12   9  12       19.53      -68.95    133.25 o 
 -11   9  12      410.35      392.29    289.35 o 
 -10   9  12       15.76        2.87    111.38 o 
  -9   9  12      302.64      326.27    188.76 o 
  -8   9  12        7.71       42.32    123.09 o 
  -7   9  12      349.12      369.59    143.87 o 
  -6   9  12       56.35      101.33    131.72 o 
  -5   9  12      822.14      951.90    240.23 o 
  -4   9  12       12.11     -121.58    113.00 o 
  -3   9  12      409.02      374.86    161.16 o 
  -2   9  12        0.37     -108.99    127.36 o 
  -1   9  12     1527.88     1512.72    148.24 o 
   0   9  12      100.50      134.00     99.40 o 
   1   9  12      618.46      567.90    124.50 o 
   2   9  12        0.29     -135.87     90.58 o 
   3   9  12      321.77      344.44    118.14 o 
   4   9  12       13.44      -38.41    105.36 o 
   5   9  12      550.05      348.72    119.08 o 
   6   9  12       43.02      -52.91    101.07 o 
   7   9  12      108.93      -68.89    105.58 o 
   8   9  12        0.03     -115.06    212.47 o 
   9   9  12      309.04      277.98    163.39 o 
 -11  10  12     2487.24     2471.12    254.21 o 
 -10  10  12      428.50      335.76    320.43 o 
  -9  10  12     2433.32     2732.44    482.22 o 
  -8  10  12     1111.53     1295.29    439.66 o 
  -7  10  12     3766.91     3578.77    786.92 o 
  -6  10  12     1156.76     1259.83    190.71 o 
  -5  10  12     3133.81     3190.64    286.25 o 
  -4  10  12     1628.73     1471.29    208.82 o 
  -3  10  12     3531.10     3123.49    239.49 o 
  -2  10  12     1506.99     1507.97    285.67 o 
  -1  10  12     5389.64     5121.20    409.73 o 
   0  10  12     1065.20     1014.49    140.35 o 
   1  10  12     1196.32      931.40    136.30 o 
   2  10  12     1563.97     1655.05    161.82 o 
   3  10  12     1900.98     1885.86    174.70 o 
   4  10  12     1008.03      866.27    142.68 o 
   5  10  12     1999.00     2177.93    183.17 o 
   6  10  12      654.94      557.15    130.45 o 
   7  10  12     1625.32     1675.61    216.53 o 
  -9  11  12       49.09     -153.98    186.63 o 
  -8  11  12      125.22       89.38    132.00 o 
  -7  11  12        2.15      -73.84    127.87 o 
  -6  11  12        7.85       26.39    136.00 o 
  -5  11  12       99.03       10.23    139.16 o 
  -4  11  12       62.23      108.62    138.85 o 
  -3  11  12       18.82     -163.31    162.36 o 
  -2  11  12      188.34       36.45    139.69 o 
  -1  11  12       56.63      -88.35    130.09 o 
   0  11  12      559.93      347.22    155.38 o 
   1  11  12       57.64      -65.87    137.11 o 
   2  11  12      110.80      -14.91    101.33 o 
   3  11  12        2.54       15.87    105.22 o 
   4  11  12       19.25        7.43    101.76 o 
   5  11  12      203.88       60.63    108.68 o 
   6  11  12      384.85      111.83    154.75 o 
  -7  12  12       27.24       11.53    141.71 o 
  -6  12  12     2377.26     2701.22    629.81 o 
  -5  12  12        1.81     -146.68    160.03 o 
  -4  12  12     2017.50     2389.58    509.97 o 
  -3  12  12        2.87     -201.30    134.20 o 
  -2  12  12     2306.08     2188.78    273.63 o 
  -1  12  12       68.12       63.50    157.30 o 
   0  12  12     2788.58     2810.08    247.06 o 
   1  12  12       88.21      -65.02    138.60 o 
   2  12  12      795.94      637.90    181.74 o 
   3  12  12      406.41      260.56    174.07 o 
 -15   0  13       70.19      109.92    209.35 o 
 -13   0  13      137.83       22.14    195.76 o 
 -11   0  13      647.23      712.18    135.28 o 
  -9   0  13      647.88      904.55    134.00 o 
  -7   0  13     3090.91     2867.44    144.59 o 
  -5   0  13     2313.01     2237.30    130.65 o 
  -3   0  13     5843.30     5705.40    201.20 o 
  -1   0  13     4418.24     4822.17    448.58 o 
   1   0  13     1094.72     1067.58    120.84 o 
   3   0  13      791.34     1153.61    142.36 o 
   5   0  13      722.37      686.29    172.83 o 
   7   0  13      304.25      237.70    150.70 o 
   9   0  13      157.94       97.88    160.02 o 
  11   0  13      678.46      650.95    195.35 o 
 -16   1  13      579.29      652.94    179.12 o 
 -15   1  13     3578.72     3237.89    249.08 o 
 -14   1  13     1343.68     1215.64    186.06 o 
 -13   1  13     4527.32     4401.53    276.24 o 
 -12   1  13      918.05     1066.15    132.31 o 
 -11   1  13     8065.56     7907.06    281.83 o 
 -10   1  13     1834.41     2012.40    152.59 o 
  -9   1  13     6387.31     6671.09    211.22 o 
  -8   1  13      925.03      899.87     69.22 o 
  -7   1  13     5249.84     5346.45    141.55 o 
  -6   1  13     3361.29     3334.60    109.14 o 
  -5   1  13    12013.70    12182.64    244.23 o 
  -4   1  13     3500.56     3669.59    113.69 o 
  -3   1  13    13773.75    14440.87    276.79 o 
  -2   1  13     4449.64     4122.76    118.59 o 
  -1   1  13    20204.50    19558.94    351.48 o 
   0   1  13     5149.60     4860.27    139.24 o 
   1   1  13     4714.28     4314.69    130.26 o 
   2   1  13      830.28      684.00     79.28 o 
   3   1  13    10631.28    10407.23    311.48 o 
   4   1  13     3828.68     3490.80    163.13 o 
   5   1  13     3297.38     2908.34    153.21 o 
   6   1  13      839.35      971.54    109.48 o 
   7   1  13     3598.81     3531.56    173.10 o 
   8   1  13     4148.86     3987.94    427.44 o 
   9   1  13     5894.54     6231.80    305.70 o 
  10   1  13       25.54        7.74    103.95 o 
  11   1  13      710.70      644.73    138.02 o 
  12   1  13      558.28      411.13    126.18 o 
 -16   2  13      158.86       80.31    144.01 o 
 -15   2  13       38.61     -111.85    141.95 o 
 -14   2  13      120.84      -98.78    130.50 o 
 -13   2  13      153.94       -7.08     87.16 o 
 -12   2  13      405.80      500.58    109.06 o 
 -11   2  13      316.32      296.18     99.36 o 
 -10   2  13      493.59      751.16    113.53 o 
  -9   2  13      465.92      368.50    103.10 o 
  -8   2  13      292.04      357.44     78.57 o 
  -7   2  13      382.54      369.14     57.60 o 
  -6   2  13      295.02      342.01     56.10 o 
  -5   2  13      424.88      449.43     58.52 o 
  -4   2  13      176.03      108.35     48.90 o 
  -3   2  13     1292.17     1544.64     80.27 o 
  -2   2  13     1028.87     1047.11     69.05 o 
  -1   2  13      997.44      975.97     89.46 o 
   0   2  13      822.14      911.56     89.86 o 
   1   2  13     1629.02     1621.24    105.39 o 
   2   2  13     1047.28      935.58     87.50 o 
   3   2  13     1091.02      917.29     88.11 o 
   4   2  13      429.89      401.77     76.53 o 
   5   2  13      750.56      884.91    107.09 o 
   6   2  13      856.65      800.94    130.50 o 
   7   2  13       61.48     -121.98    159.45 o 
   8   2  13      775.56      860.38    163.33 o 
   9   2  13      331.94      228.75    116.93 o 
  10   2  13      504.08      624.54    199.24 o 
  11   2  13      164.35     -119.23    167.00 o 
  12   2  13       78.48       54.76    172.84 o 
 -16   3  13     3722.22     3227.92    260.61 o 
 -15   3  13       59.28      -77.79    136.86 o 
 -14   3  13     4116.94     3933.35    206.63 o 
 -13   3  13       83.05     -111.34     87.74 o 
 -12   3  13     6965.09     6947.91    269.60 o 
 -11   3  13      173.24      109.65     97.08 o 
 -10   3  13    15670.30    15714.72    459.04 o 
  -9   3  13      154.16       86.89     94.67 o 
  -8   3  13    12199.71    12076.93    415.48 o 
  -7   3  13      947.42     1268.41    105.34 o 
  -6   3  13     8844.90     9309.86    225.91 o 
  -5   3  13      500.22      544.39     60.24 o 
  -4   3  13    15677.40    15869.66    300.52 o 
  -3   3  13     2482.25     2293.63    123.05 o 
  -2   3  13    12190.25    11979.45    335.42 o 
  -1   3  13        7.92      -79.41     52.94 o 
   0   3  13     8226.04     7708.03    221.72 o 
   1   3  13        9.17      -86.58     57.72 o 
   2   3  13    10464.16     9892.53    304.00 o 
   3   3  13       98.98      -16.28     72.63 o 
   4   3  13    10471.13     9531.07    299.39 o 
   5   3  13      135.48       51.79     79.26 o 
   6   3  13     3883.90     3841.28    228.22 o 
   7   3  13      166.99      240.59    121.53 o 
   8   3  13     7099.09     8113.54    352.76 o 
   9   3  13       70.63       41.83    110.74 o 
  10   3  13     2417.71     2986.94    218.02 o 
  11   3  13       16.91     -153.56    111.51 o 
  12   3  13     2283.45     2681.56    328.99 o 
 -15   4  13      101.45      144.64    111.74 o 
 -14   4  13      683.36      728.32    131.55 o 
 -13   4  13        7.33       23.53     92.75 o 
 -12   4  13     1013.22     1453.49    213.01 o 
 -11   4  13     1301.23     1475.75    185.16 o 
 -10   4  13      736.98      867.46    127.98 o 
  -9   4  13      600.86      538.91    112.28 o 
  -8   4  13     1193.97     1341.23    139.74 o 
  -7   4  13        3.59     -114.38     80.17 o 
  -6   4  13      358.10      284.36     79.47 o 
  -5   4  13       73.12       60.91     55.63 o 
  -4   4  13        8.17       21.32     62.79 o 
  -3   4  13      173.81      174.62     67.55 o 
  -2   4  13       97.97       82.00     63.92 o 
  -1   4  13     1530.35     1389.10    106.64 o 
   0   4  13      156.04      101.84     66.66 o 
   1   4  13      455.15      425.68     78.19 o 
   2   4  13      424.34      473.62     98.09 o 
   3   4  13      537.68      421.70     99.00 o 
   4   4  13      385.42      428.84    102.67 o 
   5   4  13      367.71      276.79     96.75 o 
   6   4  13      109.26       77.02     87.27 o 
   7   4  13      179.88       75.17     91.61 o 
   8   4  13      604.58      626.08    153.09 o 
   9   4  13       51.74      -41.71    210.89 o 
  10   4  13      323.93      201.00    139.38 o 
  11   4  13      121.84       97.92    131.11 o 
  12   4  13      257.78        1.73    180.41 o 
 -15   5  13     2416.20     2565.11    205.79 o 
 -14   5  13     2184.85     2408.59    183.65 o 
 -13   5  13     7154.08     7601.16    329.01 o 
 -12   5  13      187.89      256.53    102.71 o 
 -11   5  13     3892.88     3829.19    200.15 o 
 -10   5  13     1903.97     2115.60    202.22 o 
  -9   5  13     7880.63     7630.05    379.05 o 
  -8   5  13      508.42      684.83    120.16 o 
  -7   5  13     5228.40     5006.73    213.61 o 
  -6   5  13      483.09      694.09    152.98 o 
  -5   5  13     8191.56     8026.82    303.90 o 
  -4   5  13     6166.74     6578.69    299.06 o 
  -3   5  13     3391.52     3303.41    146.40 o 
  -2   5  13       97.19       14.67     66.56 o 
  -1   5  13     8409.68     7745.84    229.04 o 
   0   5  13     1751.77     1516.79    142.17 o 
   1   5  13     4751.39     4343.21    199.98 o 
   2   5  13     2454.37     2394.26    160.55 o 
   3   5  13     4781.07     4288.77    201.78 o 
   4   5  13     1773.15     1708.44    143.43 o 
   5   5  13     2750.24     2741.98    161.13 o 
   6   5  13      374.63      263.43     97.21 o 
   7   5  13     3481.64     3449.73    296.34 o 
   8   5  13     1762.66     1994.14    266.39 o 
   9   5  13     2324.98     2892.11    234.27 o 
  10   5  13      618.38      576.15    151.18 o 
  11   5  13     1847.65     2005.99    216.15 o 
 -14   6  13       40.47       -9.38     99.71 o 
 -13   6  13      185.54      286.19    122.44 o 
 -12   6  13        4.11     -107.48     89.24 o 
 -11   6  13      242.11      333.89    109.74 o 
 -10   6  13       36.97      -93.11     87.99 o 
  -9   6  13      319.39      338.57    111.00 o 
  -8   6  13      102.03       79.52     93.18 o 
  -7   6  13      617.85      813.01    231.68 o 
  -6   6  13      474.84      336.57    154.78 o 
  -5   6  13      970.77     1014.23    127.76 o 
  -4   6  13      124.29      146.48     95.49 o 
  -3   6  13      396.29      531.54    100.13 o 
  -2   6  13       16.65      -51.78     78.13 o 
  -1   6  13      513.25      456.91    114.29 o 
   0   6  13        0.27       15.33     90.03 o 
   1   6  13      905.58      903.58    122.67 o 
   2   6  13       29.80       15.03    110.80 o 
   3   6  13      804.84      725.43    120.92 o 
   4   6  13        4.07      -64.69     89.73 o 
   5   6  13      865.29      623.37    114.55 o 
   6   6  13       16.21      -73.10     89.64 o 
   7   6  13      277.23      214.94    107.68 o 
   8   6  13       57.30      -17.30     95.11 o 
   9   6  13      367.47      404.83    114.53 o 
  10   6  13        0.88     -135.42    130.90 o 
 -13   7  13     3303.20     3620.98    265.54 o 
 -12   7  13     2018.28     2222.74    175.55 o 
 -11   7  13     1151.54     1153.14    143.69 o 
 -10   7  13       20.40       -1.19     91.50 o 
  -9   7  13     6774.32     6860.23    878.50 o 
  -8   7  13     1268.16     1152.46    184.05 o 
  -7   7  13     4166.56     4484.36    604.74 o 
  -6   7  13     2081.72     2130.92    218.06 o 
  -5   7  13    10933.14    10544.07    747.04 o 
  -4   7  13      280.51      279.82    107.79 o 
  -3   7  13     4504.51     4243.93    205.14 o 
  -2   7  13     1629.20     1736.67    157.00 o 
  -1   7  13     5895.86     5380.36    231.45 o 
   0   7  13     2910.77     2787.48    183.30 o 
   1   7  13     6133.25     5425.43    234.37 o 
   2   7  13     1683.14     1582.11    152.87 o 
   3   7  13     3554.09     3194.64    181.74 o 
   4   7  13     1630.12     1752.98    163.48 o 
   5   7  13     3700.82     3331.13    189.44 o 
   6   7  13     1894.62     2086.83    173.02 o 
   7   7  13     1863.56     3150.70    533.36 o 
   8   7  13      467.61      505.13    125.55 o 
   9   7  13     1335.23     1455.15    180.67 o 
  10   7  13      759.51      673.25    165.46 o 
 -12   8  13       25.45     -107.98     98.14 o 
 -11   8  13      243.45      240.27    239.45 o 
 -10   8  13      241.92      234.77    145.07 o 
  -9   8  13      158.30       78.18    133.61 o 
  -8   8  13      141.21       25.29    130.33 o 
  -7   8  13      555.05      423.57    154.78 o 
  -6   8  13      691.36      518.55    162.70 o 
  -5   8  13      688.06      597.17    157.22 o 
  -4   8  13      668.74      537.42    155.20 o 
  -3   8  13      894.06      655.17    117.61 o 
  -2   8  13      553.67      328.69    115.04 o 
  -1   8  13      143.13       51.76    104.92 o 
   0   8  13      687.16      573.03    127.42 o 
   1   8  13      575.85      621.03    121.29 o 
   2   8  13     1042.75     1001.26    134.32 o 
   3   8  13      275.44      240.82    108.07 o 
   4   8  13      429.60      451.78    123.63 o 
   5   8  13       65.80      -17.22    100.38 o 
   6   8  13      132.29       40.94    130.95 o 
   7   8  13       12.43     -173.65    115.77 o 
   8   8  13       92.51      -74.54    100.52 o 
   9   8  13       27.24     -236.50    158.67 o 
 -11   9  13       54.37      103.29    197.69 o 
 -10   9  13     3305.41     3260.72    287.03 o 
  -9   9  13        0.01       12.49    130.66 o 
  -8   9  13     3614.84     3514.03    447.48 o 
  -7   9  13       17.72      -52.01    120.92 o 
  -6   9  13     4815.93     4607.38    281.24 o 
  -5   9  13      226.99      180.14    147.77 o 
  -4   9  13     6413.16     5718.81    314.60 o 
  -3   9  13      151.21      278.05    150.41 o 
  -2   9  13     5946.31     5761.91    252.64 o 
  -1   9  13        3.02       61.13    111.69 o 
   0   9  13     6203.11     5356.82    270.50 o 
   1   9  13       14.73     -134.48     93.79 o 
   2   9  13     2441.10     2598.44    191.15 o 
   3   9  13      391.38      220.53    111.66 o 
   4   9  13     2537.21     2607.21    191.01 o 
   5   9  13       35.99     -137.40     91.60 o 
   6   9  13     1987.74     2200.35    301.84 o 
   7   9  13        0.11     -151.27    100.85 o 
   8   9  13     1135.87     1498.69    587.65 o 
 -10  10  13      214.03      160.13    141.17 o 
  -9  10  13       53.31      119.86    305.47 o 
  -8  10  13      470.20      362.95    210.90 o 
  -7  10  13      184.19      128.95    147.76 o 
  -6  10  13       76.39     -114.41    135.35 o 
  -5  10  13       65.65      -25.22    135.09 o 
  -4  10  13      252.47      240.70    270.91 o 
  -3  10  13        2.08     -157.95    138.43 o 
  -2  10  13      310.20      127.75    152.48 o 
  -1  10  13       29.37     -173.32    115.55 o 
   0  10  13      302.31      221.33    111.23 o 
   1  10  13       24.22        8.86    101.17 o 
   2  10  13      308.17      223.56    123.26 o 
   3  10  13      146.85       93.92    112.13 o 
   4  10  13       38.15      -85.51    104.48 o 
   5  10  13        1.09     -110.14    105.41 o 
   6  10  13      174.72      123.83    122.79 o 
  -8  11  13      181.95      227.32    335.77 o 
  -7  11  13     2325.58     2335.13    243.61 o 
  -6  11  13      226.75      263.94    181.00 o 
  -5  11  13     1077.30      796.25    183.33 o 
  -4  11  13      514.62      581.63    293.83 o 
  -3  11  13     1699.96     1591.92    311.30 o 
  -2  11  13      614.64      657.90    175.50 o 
  -1  11  13     1340.86     1223.24    206.94 o 
   0  11  13     1227.19     1211.14    203.30 o 
   1  11  13     3279.58     3086.52    255.63 o 
   2  11  13      267.15       81.92    108.18 o 
   3  11  13      585.02      483.02    136.70 o 
   4  11  13     1075.31     1192.13    209.94 o 
  -5  12  13       23.87      -63.30    213.22 o 
  -4  12  13        3.25       98.83    145.90 o 
  -3  12  13       66.02       34.83    143.27 o 
  -2  12  13        1.88       -1.72    148.18 o 
  -1  12  13      125.37       75.62    150.87 o 
   0  12  13        7.75     -149.76    139.88 o 
   1  12  13      236.60     -183.34    140.96 o 
 -14   0  14     2436.71     2707.97    369.77 o 
 -12   0  14     7718.84     7455.21    502.55 o 
 -10   0  14     8853.62     8553.39    355.24 o 
  -8   0  14    11648.56    10815.74    326.52 o 
  -6   0  14    12783.87    12959.05    369.25 o 
  -4   0  14    12886.20    12875.55    364.80 o 
  -2   0  14    16293.89    16091.61    510.85 o 
   0   0  14    12675.28    12549.69    428.70 o 
   2   0  14     8142.46     8447.22    323.27 o 
   4   0  14     7639.32     7194.22    451.29 o 
   6   0  14     1791.49     1927.65    267.24 o 
   8   0  14     7224.28     6849.73    461.78 o 
  10   0  14     2092.05     3022.55    310.35 o 
  12   0  14     1924.26     1734.24    271.90 o 
 -15   1  14       13.70     -174.25    165.85 o 
 -14   1  14      115.17      -10.45    133.46 o 
 -13   1  14      125.71       80.36    141.35 o 
 -12   1  14      152.39      253.44    104.37 o 
 -11   1  14       96.05       36.03     87.96 o 
 -10   1  14     1080.25     1264.82    134.55 o 
  -9   1  14      245.59      204.20     78.02 o 
  -8   1  14      181.66      173.43     68.96 o 
  -7   1  14      508.82      607.17     80.24 o 
  -6   1  14     1733.25     1949.75     95.09 o 
  -5   1  14     1161.68     1074.17     77.09 o 
  -4   1  14     2695.04     2503.15     99.91 o 
  -3   1  14      147.74      186.24     53.53 o 
  -2   1  14     3272.05     3139.11    117.42 o 
  -1   1  14      265.03      225.36     58.26 o 
   0   1  14     3110.02     2896.93    142.62 o 
   1   1  14      316.33      317.59     72.47 o 
   2   1  14     1997.48     2116.25    140.73 o 
   3   1  14      217.04      320.84     84.98 o 
   4   1  14     1595.16     1688.37    130.18 o 
   5   1  14       24.34      -35.65     76.35 o 
   6   1  14     1450.34     1644.90    170.84 o 
   7   1  14      453.06      350.06    116.88 o 
   8   1  14      248.96      280.20    113.56 o 
   9   1  14      195.60       86.17    108.87 o 
  10   1  14      206.98      214.22    125.63 o 
  11   1  14      166.92       40.30    110.55 o 
 -15   2  14     2540.75     2526.88    541.43 o 
 -14   2  14     1303.34     1435.34    155.54 o 
 -13   2  14     2718.06     2892.32    185.63 o 
 -12   2  14     2811.34     2971.22    181.29 o 
 -11   2  14     7011.56     6441.24    255.25 o 
 -10   2  14     1939.39     2312.91    168.17 o 
  -9   2  14     8139.74     7876.88    288.15 o 
  -8   2  14     3201.18     2929.16    123.94 o 
  -7   2  14     7386.94     7424.01    176.71 o 
  -6   2  14     1221.45     1621.84     88.83 o 
  -5   2  14     7554.12     7651.01    179.60 o 
  -4   2  14      485.02      630.41     64.95 o 
  -3   2  14     6997.43     7079.42    373.05 o 
  -2   2  14     2764.63     2622.58    149.96 o 
  -1   2  14    11025.33    10631.19    278.27 o 
   0   2  14     1294.92     1523.41    135.18 o 
   1   2  14     7386.21     6643.18    223.29 o 
   2   2  14     5900.91     5447.57    178.69 o 
   3   2  14     2908.77     2724.82    155.77 o 
   4   2  14     2800.01     2708.57    187.09 o 
   5   2  14     4229.58     4011.62    186.42 o 
   6   2  14      560.41      395.84     93.06 o 
   7   2  14     3734.20     4284.70    293.91 o 
   8   2  14      621.78      799.12    177.70 o 
   9   2  14     3785.52     4010.34    358.08 o 
  10   2  14      364.50      357.72    192.26 o 
  11   2  14      484.56      637.36    213.99 o 
 -15   3  14      683.16      749.56    214.21 o 
 -14   3  14       14.01      -87.33    152.44 o 
 -13   3  14      394.01      507.75    115.45 o 
 -12   3  14      105.82       64.44     97.97 o 
 -11   3  14     1035.29     1110.25    135.11 o 
 -10   3  14        9.82       43.54     87.99 o 
  -9   3  14     1205.07     1221.41    176.93 o 
  -8   3  14      514.60      357.32    107.22 o 
  -7   3  14     2475.93     2597.27    177.83 o 
  -6   3  14        2.29      -33.85     48.15 o 
  -5   3  14      870.43      955.76     85.46 o 
  -4   3  14       58.32       41.50     66.09 o 
  -3   3  14      127.99       51.89     69.79 o 
  -2   3  14        7.10      -70.18     61.08 o 
  -1   3  14      314.61      305.32     76.68 o 
   0   3  14        5.33      -91.24     60.83 o 
   1   3  14      932.98     1057.28    123.89 o 
   2   3  14       13.92       60.89    117.98 o 
   3   3  14      838.76      820.47     93.73 o 
   4   3  14        1.88       -2.13     76.20 o 
   5   3  14      427.50      365.28    127.84 o 
   6   3  14       86.90      -37.61    104.61 o 
   7   3  14      753.76      942.27    364.92 o 
   8   3  14        8.51     -126.93    100.99 o 
   9   3  14      640.56      890.44    229.94 o 
  10   3  14       12.48       42.72    161.19 o 
  11   3  14      184.59      173.62    176.73 o 
 -15   4  14     2806.42     2950.70    203.98 o 
 -14   4  14     1092.60     1024.73    148.67 o 
 -13   4  14     4310.65     4476.10    226.20 o 
 -12   4  14     1079.71      979.07    138.08 o 
 -11   4  14     4849.71     4902.16    279.63 o 
 -10   4  14     4732.41     4294.16    208.71 o 
  -9   4  14     5617.71     5273.81    325.13 o 
  -8   4  14     1440.82     1657.08    151.56 o 
  -7   4  14     5564.72     5594.74    289.76 o 
  -6   4  14     1158.22     1355.98    138.06 o 
  -5   4  14     7689.04     8055.55    235.86 o 
  -4   4  14      497.45      622.89     91.01 o 
  -3   4  14     5305.11     5289.11    182.45 o 
  -2   4  14     3757.98     3720.33    154.64 o 
  -1   4  14     3427.36     3333.20    146.45 o 
   0   4  14     4051.53     3794.36    156.33 o 
   1   4  14     7595.88     6865.05    213.57 o 
   2   4  14      176.97      157.36     74.34 o 
   3   4  14     6327.46     5900.34    230.93 o 
   4   4  14     1294.02     1221.55    158.11 o 
   5   4  14     3324.34     2735.22    162.71 o 
   6   4  14      792.57     1039.92    164.29 o 
   7   4  14     3829.20     3998.55    387.64 o 
   8   4  14      316.14      626.68    159.06 o 
   9   4  14     1915.48     2733.98    219.98 o 
  10   4  14      710.13      565.60    156.07 o 
  11   4  14     1502.51     1432.30    197.12 o 
 -14   5  14      376.33      406.06    200.17 o 
 -13   5  14      296.99      276.43    111.55 o 
 -12   5  14      351.74      362.81    119.78 o 
 -11   5  14      199.52      222.85    109.76 o 
 -10   5  14      668.95      774.79    132.24 o 
  -9   5  14        4.85     -121.85     81.23 o 
  -8   5  14     1072.80     1087.78    170.74 o 
  -7   5  14      811.37      763.37    154.64 o 
  -6   5  14      208.88      131.74     93.13 o 
  -5   5  14      112.51       44.08    100.10 o 
  -4   5  14      142.69      177.01     76.05 o 
  -3   5  14       53.39       32.04     66.94 o 
  -2   5  14      184.16      179.66     76.77 o 
  -1   5  14      138.36      183.45     73.18 o 
   0   5  14      349.09      301.16     79.27 o 
   1   5  14      238.60      271.75    100.51 o 
   2   5  14     1074.22     1270.89    130.71 o 
   3   5  14      281.72      266.74    100.31 o 
   4   5  14      993.80      895.97    127.36 o 
   5   5  14      139.34       55.25     94.17 o 
   6   5  14      672.61      660.69    120.79 o 
   7   5  14      326.05      144.13    121.13 o 
   8   5  14      276.79       35.68    127.63 o 
   9   5  14      102.52     -185.29    125.57 o 
  10   5  14      360.72      171.13    135.09 o 
 -14   6  14     3893.33     4047.52    224.96 o 
 -13   6  14        9.24       24.62    103.39 o 
 -12   6  14     4541.25     5101.11    442.74 o 
 -11   6  14       41.33     -127.84     89.05 o 
 -10   6  14     3949.90     3915.40    234.87 o 
  -9   6  14       93.79      -57.27    112.14 o 
  -8   6  14     6980.06     6723.38    807.04 o 
  -7   6  14      173.13      147.66    236.34 o 
  -6   6  14     8298.95     8209.70    370.94 o 
  -5   6  14      508.54      503.18    116.31 o 
  -4   6  14    14296.90    13419.76    410.63 o 
  -3   6  14     1092.17     1199.53    106.79 o 
  -2   6  14     3624.30     3657.04    157.42 o 
  -1   6  14       22.39      -86.58     64.12 o 
   0   6  14     9105.81     8544.62    302.68 o 
   1   6  14       17.38     -120.27     80.18 o 
   2   6  14     5638.58     5186.32    225.36 o 
   3   6  14      158.64      269.08    109.52 o 
   4   6  14     7393.63     6720.98    259.05 o 
   5   6  14        0.10      -95.63     88.36 o 
   6   6  14     3512.20     3752.32    198.97 o 
   7   6  14       11.39      -90.57     97.76 o 
   8   6  14     2010.04     2518.77    570.75 o 
   9   6  14        4.94     -184.59    123.06 o 
  10   6  14     2265.41     2380.67    231.93 o 
 -13   7  14       61.68       81.08    103.84 o 
 -12   7  14       68.76       64.94    106.57 o 
 -11   7  14        6.87     -172.01    118.16 o 
 -10   7  14      106.61      161.41    226.44 o 
  -9   7  14       44.24       11.41    123.87 o 
  -8   7  14      285.12      143.40    186.63 o 
  -7   7  14       42.56      -69.13    119.56 o 
  -6   7  14     1669.32     1987.51    451.72 o 
  -5   7  14      495.32      693.75    164.22 o 
  -4   7  14     2200.08     2281.19    172.76 o 
  -3   7  14      952.66     1156.99    140.20 o 
  -2   7  14     1583.15     1493.60    254.46 o 
  -1   7  14      225.37      207.80    101.98 o 
   0   7  14      149.23      215.46    102.38 o 
   1   7  14      445.37      545.29    117.87 o 
   2   7  14      576.01      772.75    182.60 o 
   3   7  14      567.18      621.29    123.76 o 
   4   7  14      693.88      812.94    130.69 o 
   5   7  14      427.56      374.97    114.06 o 
   6   7  14      354.70      340.56    121.36 o 
   7   7  14      109.36      -81.19    102.34 o 
   8   7  14      208.09      -18.89    100.05 o 
   9   7  14       49.77     -180.99    120.66 o 
 -12   8  14      430.66      485.67    163.85 o 
 -11   8  14     1829.64     1576.99    213.78 o 
 -10   8  14     2053.68     1882.58    317.13 o 
  -9   8  14     2416.69     2569.02    229.28 o 
  -8   8  14     1151.00     1371.50    193.69 o 
  -7   8  14     3922.73     3578.50    255.43 o 
  -6   8  14     1701.94     1811.08    264.89 o 
  -5   8  14     4531.84     4646.33    277.92 o 
  -4   8  14     1006.70     1166.34    191.99 o 
  -3   8  14     5562.66     5817.78    251.30 o 
  -2   8  14      759.91      611.56    125.21 o 
  -1   8  14     4085.89     3650.45    205.06 o 
   0   8  14     1417.10     1575.90    155.70 o 
   1   8  14     3326.50     3190.47    190.77 o 
   2   8  14      947.92      983.94    190.67 o 
   3   8  14     3914.90     3538.97    200.99 o 
   4   8  14      658.07      581.14    126.81 o 
   5   8  14     2350.07     2444.74    181.79 o 
   6   8  14      578.65      410.09    128.36 o 
   7   8  14      920.92     1522.95    307.32 o 
   8   8  14      187.36      243.94    116.33 o 
 -11   9  14      166.46      -14.39    136.95 o 
 -10   9  14      110.52      202.41    145.54 o 
  -9   9  14      561.93      688.47    357.14 o 
  -8   9  14       76.80      -13.24    133.88 o 
  -7   9  14      267.89       55.71    129.42 o 
  -6   9  14        9.68      -31.62    114.67 o 
  -5   9  14      299.78       85.12    140.00 o 
  -4   9  14        0.91     -104.01    123.93 o 
  -3   9  14      625.16      726.47    245.47 o 
  -2   9  14       49.83      -18.60     94.45 o 
  -1   9  14      367.01      194.61    115.79 o 
   0   9  14        9.53       58.91    100.42 o 
   1   9  14      202.69       42.41    103.84 o 
   2   9  14      236.75      222.75    237.42 o 
   3   9  14      365.68      163.29    135.16 o 
   4   9  14       61.78      -59.76    101.11 o 
   5   9  14      342.61      154.68    118.96 o 
   6   9  14       15.86     -138.92     92.61 o 
   7   9  14      127.43      -61.13    229.08 o 
  -9  10  14     2650.51     2904.07    261.87 o 
  -8  10  14     1160.12     1131.23    358.70 o 
  -7  10  14     1506.25     1509.49    212.41 o 
  -6  10  14      809.88      627.76    175.63 o 
  -5  10  14     1633.29     1731.86    220.30 o 
  -4  10  14      526.06      291.63    159.92 o 
  -3  10  14     1584.48     1954.74    225.19 o 
  -2  10  14      808.26      691.44    181.62 o 
  -1  10  14     1858.60     2076.27    180.08 o 
   0  10  14      161.41       19.40    108.33 o 
   1  10  14     2868.38     2798.48    195.27 o 
   2  10  14      966.14      882.37    140.15 o 
   3  10  14     2262.86     2104.87    186.59 o 
   4  10  14      286.77      261.94    122.71 o 
   5  10  14     1572.07     1797.64    184.03 o 
  -7  11  14      126.58      201.92    197.12 o 
  -6  11  14      183.00       56.81    165.07 o 
  -5  11  14       10.01     -163.45    119.15 o 
  -4  11  14       40.64       -0.09    142.11 o 
  -3  11  14      126.81       74.19    188.38 o 
  -2  11  14       29.98       -4.50    141.64 o 
  -1  11  14      152.08      196.66    149.15 o 
   0  11  14       89.64      -51.05    131.75 o 
   1  11  14      136.90      101.05    112.31 o 
   2  11  14      104.64      178.84    115.89 o 
   3  11  14       92.30      -15.71    113.55 o 
 -15   0  15       53.23      -87.00    221.37 o 
 -13   0  15      327.19      480.07    244.71 o 
 -11   0  15      657.33      825.39    142.95 o 
  -9   0  15      874.68     1030.71    109.54 o 
  -7   0  15      516.84      545.26     97.27 o 
  -5   0  15      927.77     1140.84    115.94 o 
  -3   0  15     2756.95     2869.42    291.83 o 
  -1   0  15     1425.36     1711.69    175.37 o 
   1   0  15     1591.32     1691.91    235.74 o 
   3   0  15     1820.33     1901.24    252.48 o 
   5   0  15      382.79      372.48    166.24 o 
   7   0  15     1973.73     2045.72    289.77 o 
   9   0  15      567.21      778.38    209.72 o 
  11   0  15      206.19       85.84    165.46 o 
 -15   1  15     2894.96     3040.05    263.44 o 
 -14   1  15      825.83      596.52    188.43 o 
 -13   1  15     2245.37     2455.61    179.09 o 
 -12   1  15     1681.85     1966.17    165.05 o 
 -11   1  15     6597.13     6308.50    255.71 o 
 -10   1  15     2039.82     2084.82    133.78 o 
  -9   1  15     6880.95     6782.34    218.05 o 
  -8   1  15     1811.05     1802.71     94.25 o 
  -7   1  15     4847.34     4966.98    143.07 o 
  -6   1  15     2717.65     2767.29    108.54 o 
  -5   1  15    10070.02     9755.16    214.76 o 
  -4   1  15     2914.95     3285.59    186.19 o 
  -3   1  15     7076.47     7384.03    244.72 o 
  -2   1  15     2325.15     2275.79    123.47 o 
  -1   1  15     4780.00     5010.57    173.40 o 
   0   1  15     3279.74     3118.57    160.66 o 
   1   1  15     7215.01     7021.00    248.14 o 
   2   1  15     1927.17     1873.19    137.12 o 
   3   1  15     4671.60     4568.34    297.99 o 
   4   1  15     1014.86     1186.31    167.80 o 
   5   1  15     4064.27     3622.77    225.25 o 
   6   1  15      858.33     1100.06    157.98 o 
   8   1  15     1867.37     2082.98    209.35 o 
   9   1  15     1754.93     1806.54    199.18 o 
  10   1  15      884.12      990.88    166.09 o 
  11   1  15     1251.67     1480.99    186.91 o 
 -15   2  15        2.11     -224.84    149.89 o 
 -14   2  15      262.75      331.16    120.74 o 
 -13   2  15        9.27      -48.09     95.86 o 
 -12   2  15      621.74      591.47    149.06 o 
 -11   2  15        2.32      -26.19     95.23 o 
 -10   2  15      314.77      347.50    108.62 o 
  -9   2  15      221.20      211.48    100.95 o 
  -8   2  15      460.70      464.95     74.59 o 
  -7   2  15        5.15      -83.63     55.75 o 
  -6   2  15     1237.22     1331.25     86.45 o 
  -5   2  15        8.54      -43.24     52.27 o 
  -4   2  15     1928.05     1998.32    125.38 o 
  -3   2  15      223.42      159.85     76.60 o 
  -2   2  15      673.78      706.76     93.43 o 
  -1   2  15      156.54      126.16     71.05 o 
   0   2  15      161.15      124.16     74.18 o 
   1   2  15     1042.96      919.29    111.08 o 
   2   2  15       91.58      259.91     88.38 o 
   3   2  15     1006.28     1683.51    285.47 o 
   4   2  15      113.89       70.63     83.77 o 
   5   2  15       74.83       39.43     81.97 o 
   6   2  15      257.60      118.73    106.51 o 
   7   2  15      352.26      153.00    113.31 o 
   8   2  15      392.27      649.94    141.15 o 
   9   2  15       39.66        5.56    104.52 o 
  10   2  15      238.23      380.35    143.48 o 
 -14   3  15     4253.28     4242.37    227.26 o 
 -13   3  15       71.67        4.22     96.42 o 
 -12   3  15     3052.99     3132.98    196.55 o 
 -11   3  15        0.66     -120.52     93.70 o 
 -10   3  15     7338.72     7104.76    277.25 o 
  -9   3  15        6.78      -45.84     88.86 o 
  -8   3  15     6433.32     6295.21    213.78 o 
  -7   3  15      992.83      876.33    103.54 o 
  -6   3  15    16692.22    16998.99    477.21 o 
  -5   3  15     1464.08     1590.35    126.08 o 
  -4   3  15     3363.73     3593.92    420.45 o 
  -3   3  15      225.94       67.92     72.93 o 
  -2   3  15     6167.07     6567.15    241.56 o 
  -1   3  15      451.83      417.41     87.89 o 
   0   3  15     7885.26     7714.31    232.15 o 
   1   3  15       24.38      -35.86     65.34 o 
   2   3  15     6325.79     5696.98    191.84 o 
   3   3  15      190.97      195.46     89.81 o 
   4   3  15     5084.27     4694.34    204.81 o 
   5   3  15       59.58      -99.62     81.84 o 
   6   3  15     3973.59     3486.39    183.98 o 
   7   3  15      117.40      127.63    193.81 o 
   8   3  15     4121.17     4808.83    398.47 o 
   9   3  15      114.60        0.00    167.79 o 
  10   3  15     1113.10     1207.18    252.09 o 
 -14   4  15      522.12      674.22    199.13 o 
 -13   4  15       56.86       -8.64    147.55 o 
 -12   4  15      693.36      719.24    134.39 o 
 -11   4  15       67.75      -40.36     88.08 o 
 -10   4  15      445.55      556.20    138.06 o 
  -9   4  15       43.52      -16.79     91.82 o 
  -8   4  15       44.75      -29.78    107.87 o 
  -7   4  15      392.37      622.01    111.43 o 
  -6   4  15     1318.12     1496.84    139.80 o 
  -5   4  15       13.73      -77.19     84.11 o 
  -4   4  15      389.94      351.59     82.00 o 
  -3   4  15        5.89       69.92     70.92 o 
  -2   4  15       81.67      113.84     72.90 o 
  -1   4  15      114.83       98.08     70.68 o 
   0   4  15      213.78      235.85     81.46 o 
   1   4  15        2.54      118.71    106.63 o 
   2   4  15      334.27      411.18     80.74 o 
   3   4  15        3.86      172.66     75.31 o 
   4   4  15      428.13      434.22    270.71 o 
   5   4  15      327.88      245.89    186.82 o 
   6   4  15      493.80      350.28    149.92 o 
   7   4  15        6.18     -147.78    131.68 o 
   8   4  15      522.35      409.69    138.82 o 
   9   4  15       19.64      -87.57    113.28 o 
  10   4  15      187.54       27.58    177.11 o 
 -14   5  15     1333.26     1549.18    171.47 o 
 -13   5  15     2893.88     3059.18    227.01 o 
 -12   5  15     1940.34     2378.97    184.33 o 
 -11   5  15     3335.63     3690.16    211.42 o 
 -10   5  15      991.43      758.77    162.01 o 
  -9   5  15     3818.44     3520.70    336.93 o 
  -8   5  15      423.23      184.45    129.92 o 
  -7   5  15     4211.62     4010.21    250.05 o 
  -6   5  15     1901.37     2160.23    169.10 o 
  -5   5  15     4782.08     4913.02    222.67 o 
  -4   5  15     3629.55     4090.95    205.09 o 
  -3   5  15     3899.36     4111.20    208.12 o 
  -2   5  15     2127.28     2484.95    138.58 o 
  -1   5  15     6626.48     5962.39    202.20 o 
   0   5  15     3499.68     3276.14    150.08 o 
   1   5  15     2664.07     2495.84    137.78 o 
   2   5  15     1607.38     1944.48    130.37 o 
   3   5  15     7476.20     6837.02    261.39 o 
   4   5  15     1532.47     1567.55    147.02 o 
   5   5  15     3178.49     3325.09    183.16 o 
   6   5  15      874.74      930.24    161.27 o 
   7   5  15     1623.81     2269.56    467.25 o 
   8   5  15      848.22      752.87    272.07 o 
   9   5  15     1542.32     2234.53    228.35 o 
 -13   6  15      402.69      254.42    148.03 o 
 -12   6  15       46.73       97.71    105.61 o 
 -11   6  15      478.16      782.59    167.08 o 
 -10   6  15       67.99       73.53    125.21 o 
  -9   6  15      275.25      124.35    170.31 o 
  -8   6  15       10.41       59.80    125.59 o 
  -7   6  15      478.21      277.05    141.22 o 
  -6   6  15      396.89      280.95    112.21 o 
  -5   6  15     1688.95     1954.99    232.38 o 
  -4   6  15       38.57      -15.66     88.68 o 
  -3   6  15     2144.22     2289.81    174.44 o 
  -2   6  15      139.49      169.53     81.29 o 
  -1   6  15     1583.36     1716.60    125.01 o 
   0   6  15       26.29       52.35     76.66 o 
   1   6  15      792.34      776.56    127.05 o 
   2   6  15      105.49     2200.72   1708.78 o 
   3   6  15      801.56      628.68    119.71 o 
   4   6  15      176.73      322.45    114.82 o 
   5   6  15      721.65      604.36    126.43 o 
   6   6  15        4.40     -107.47     97.06 o 
   7   6  15      594.71      541.55    158.21 o 
   8   6  15        4.10     -174.43    116.29 o 
   9   6  15      509.32      582.77    168.57 o 
 -12   7  15     1362.78     1312.03    200.69 o 
 -11   7  15     2963.89     3141.68    247.36 o 
 -10   7  15      390.45      259.48    148.58 o 
  -9   7  15     3624.52     3848.90    502.81 o 
  -8   7  15     1097.41      981.00    182.80 o 
  -7   7  15     4450.15     4610.07    295.55 o 
  -6   7  15      519.26      727.63    159.98 o 
  -5   7  15     7431.13     8154.49    305.31 o 
  -4   7  15     2394.94     2500.49    182.46 o 
  -3   7  15     4999.09     4956.02    230.89 o 
  -2   7  15     1422.73     1807.02    167.11 o 
  -1   7  15     4114.49     3958.82    172.41 o 
   0   7  15      247.02      167.49    104.89 o 
   1   7  15     1847.81     1816.70    165.88 o 
   2   7  15     2047.96     2334.84    183.45 o 
   3   7  15     2951.82     3517.35    597.52 o 
   4   7  15     1399.54     1602.65    264.89 o 
   5   7  15     2126.94     2066.63    178.20 o 
   6   7  15      810.06      684.64    137.95 o 
   7   7  15     1549.37     1712.87    173.49 o 
   8   7  15      286.63      162.97    147.39 o 
 -11   8  15       12.22      -25.76    187.98 o 
 -10   8  15      115.74       46.71    131.53 o 
  -9   8  15       89.98       45.76    132.51 o 
  -8   8  15      701.24      671.15    161.42 o 
  -7   8  15        4.39      -50.27    116.11 o 
  -6   8  15       94.14       35.07    193.81 o 
  -5   8  15      222.40      323.86    148.20 o 
  -4   8  15      289.87      289.00    107.85 o 
  -3   8  15      176.49       96.03    100.63 o 
  -2   8  15      801.73      960.72    229.01 o 
  -1   8  15      187.06       15.48     99.11 o 
   0   8  15      433.96      434.19    118.89 o 
   1   8  15       73.59      514.57    262.08 o 
   2   8  15      360.12      329.21    119.92 o 
   3   8  15      171.20      202.55    110.89 o 
   4   8  15      350.82      334.02    121.55 o 
   5   8  15      119.60      -56.04    110.15 o 
   6   8  15      189.61      -16.18    112.73 o 
   7   8  15      126.42     -138.57    159.69 o 
 -10   9  15     2940.26     3162.19    265.87 o 
  -9   9  15       28.17       76.78    129.14 o 
  -8   9  15     2974.90     3259.20    266.35 o 
  -7   9  15      129.54       79.31    149.73 o 
  -6   9  15     2838.16     3001.79    255.49 o 
  -5   9  15       27.84       56.64    146.54 o 
  -4   9  15     3565.20     3957.61    522.23 o 
  -3   9  15       64.55        5.23    105.65 o 
  -2   9  15     3340.91     3255.15    207.07 o 
  -1   9  15        4.86     -112.39     95.38 o 
   0   9  15     1909.42     1888.87    174.04 o 
   1   9  15       93.72       39.53    105.64 o 
   2   9  15     2452.58     2439.81    189.23 o 
   3   9  15       87.13      -71.74    104.83 o 
   4   9  15     1999.79     2227.26    189.22 o 
   5   9  15        1.95     -153.43    102.29 o 
  -8  10  15      384.64      397.96    207.21 o 
  -7  10  15      262.90      129.58    150.41 o 
  -6  10  15      177.23      109.13    201.19 o 
  -5  10  15      115.36      -99.32    132.70 o 
  -4  10  15      142.57      143.77    155.70 o 
  -3  10  15       31.28      -77.88    134.37 o 
  -2  10  15      246.93      246.53    304.31 o 
  -1  10  15        7.11       -6.44     96.12 o 
   0  10  15      435.55      354.44    120.68 o 
   1  10  15        1.35      289.49    202.38 o 
   2  10  15      277.01      303.84    118.50 o 
   3  10  15        6.82       52.43    108.15 o 
  -4  11  15      305.14      205.68    167.28 o 
  -3  11  15     1959.42     2214.84    354.41 o 
  -2  11  15      466.54      506.11    267.42 o 
  -1  11  15     1011.75      921.13    195.26 o 
   0  11  15      541.14      551.20    179.72 o 
 -14   0  16     2860.69     3261.83    384.92 o 
 -12   0  16     3522.62     3164.17    228.25 o 
 -10   0  16    10984.58    10967.67    431.67 o 
  -8   0  16     4279.88     4198.76    189.73 o 
  -6   0  16    11488.07    12233.02    363.46 o 
  -4   0  16     7972.82     9439.79    490.13 o 
  -2   0  16    15079.86    15608.62    522.92 o 
   0   0  16     5086.26     5203.42    382.16 o 
   2   0  16     6296.35     5961.91    408.96 o 
   4   0  16     3146.18     3204.35    303.75 o 
   6   0  16     2311.41     3254.06    334.43 o 
   8   0  16     5277.58     5837.25    441.97 o 
  10   0  16     1071.61     1211.84    265.69 o 
 -14   1  16       92.74      -25.58    152.06 o 
 -13   1  16       70.00      -59.26     98.34 o 
 -12   1  16      132.79      117.78    112.90 o 
 -11   1  16      772.52      753.31    123.55 o 
 -10   1  16      502.43      530.10     94.98 o 
  -9   1  16      463.42      442.82     77.64 o 
  -8   1  16      599.07      842.86     85.25 o 
  -7   1  16      140.57       99.44     57.53 o 
  -6   1  16      392.54      481.89     68.31 o 
  -5   1  16       97.97       66.03     59.24 o 
  -4   1  16      257.96      194.43     76.58 o 
  -3   1  16      994.00     1381.07    111.93 o 
  -2   1  16      659.78      813.73    107.89 o 
  -1   1  16      699.54      853.20    108.48 o 
   0   1  16     1348.73     1595.08    133.82 o 
   1   1  16      320.89      557.28    117.29 o 
   2   1  16      901.41      861.06    136.98 o 
   3   1  16      158.52      560.46    176.71 o 
   4   1  16      520.55      662.30    133.05 o 
   5   1  16       61.26      -17.47    117.49 o 
   6   1  16      653.78      646.66    144.09 o 
   7   1  16      184.14      111.74    119.05 o 
   8   1  16      806.51      981.92    170.15 o 
   9   1  16      206.89      249.22    131.95 o 
  10   1  16      219.66      235.54    131.49 o 
 -14   2  16     1155.52     1257.86    164.92 o 
 -13   2  16     2695.55     3153.74    208.83 o 
 -12   2  16      959.50     1034.07    145.33 o 
 -11   2  16     4365.57     4089.25    213.87 o 
 -10   2  16      940.09     1018.07    192.97 o 
  -9   2  16     4213.53     4159.46    208.39 o 
  -8   2  16      670.16      684.19     84.15 o 
  -7   2  16     4636.29     4852.70    184.67 o 
  -6   2  16     1076.83     1344.02    112.39 o 
  -5   2  16     8066.89     8208.57    244.42 o 
  -4   2  16     2853.40     3019.08    158.65 o 
  -2   2  16       95.28      -23.11     68.19 o 
  -1   2  16     8281.85     8158.05    239.49 o 
   0   2  16     1119.34     1140.26    115.92 o 
   1   2  16     3643.08     3469.88    172.69 o 
   2   2  16     1458.98     1585.04    136.04 o 
   3   2  16     3285.26     2850.31    162.56 o 
   4   2  16     1062.22     1121.62    155.89 o 
   5   2  16     2144.35     2309.26    210.11 o 
   6   2  16      642.82      769.23    149.31 o 
   7   2  16     2651.14     3498.72    242.08 o 
   8   2  16     1670.48     2016.85    214.92 o 
   9   2  16     2888.67     3350.80    242.75 o 
  10   2  16        7.17     -152.27    135.17 o 
 -14   3  16        0.02      127.99    269.29 o 
 -13   3  16      381.83      464.29    183.05 o 
 -12   3  16       63.58     -104.15     92.53 o 
 -11   3  16      791.80     1153.86    143.46 o 
 -10   3  16      120.35       67.50     98.89 o 
  -9   3  16      548.80      819.62    130.86 o 
  -8   3  16       54.52       81.10     85.81 o 
  -7   3  16      561.19      553.77    135.38 o 
  -6   3  16      180.01       99.57     88.47 o 
  -5   3  16      633.47      735.61     96.77 o 
  -4   3  16       18.00      -99.13     66.09 o 
  -3   3  16      719.58      836.14    101.26 o 
  -2   3  16        6.47      -67.99     66.03 o 
  -1   3  16      467.34      451.53     87.15 o 
   0   3  16        3.73       21.87     71.99 o 
   1   3  16      334.93      294.63     90.52 o 
   2   3  16      143.91      202.79    172.26 o 
   3   3  16      165.76      164.38     90.20 o 
   4   3  16      150.23      284.44    168.76 o 
   5   3  16      230.69      158.09     90.77 o 
   6   3  16       45.63     -118.36     95.98 o 
   7   3  16      129.66      200.23    118.86 o 
   8   3  16        0.35     -116.09    108.99 o 
   9   3  16      267.86      328.71    135.51 o 
 -13   4  16     2715.96     3035.05    201.83 o 
 -12   4  16      748.03      750.31    135.98 o 
 -11   4  16     3201.77     3486.40    209.47 o 
 -10   4  16     1676.62     1883.20    360.24 o 
  -9   4  16     2927.85     2895.10    229.35 o 
  -8   4  16      807.23      987.24    165.62 o 
  -7   4  16     2092.36     2379.44    168.23 o 
  -6   4  16     2069.59     2166.51    224.47 o 
  -5   4  16     8161.44     8050.07    290.86 o 
  -4   4  16       37.57      -69.49     66.55 o 
  -3   4  16     2322.38     3095.16    167.63 o 
  -2   4  16     1892.38     2051.10    132.66 o 
  -1   4  16     5810.31     5709.90    256.40 o 
   0   4  16     2596.11     2315.63    135.47 o 
   1   4  16     3105.62     2838.22    143.87 o 
   2   4  16      492.15      532.13    105.04 o 
   3   4  16     4810.25     4550.31    209.14 o 
   4   4  16     2218.85     2423.10    164.43 o 
   5   4  16     2162.14     2127.70    162.23 o 
   6   4  16      578.36      628.67    120.99 o 
   7   4  16     2495.62     2358.41    221.00 o 
   8   4  16      553.06      636.58    224.87 o 
   9   4  16      937.77      746.14    237.72 o 
 -13   5  16      471.85      288.58    152.70 o 
 -12   5  16      314.01      234.83    146.86 o 
 -11   5  16      551.90      696.36    160.74 o 
 -10   5  16      225.71      316.18    144.49 o 
  -9   5  16      500.35      616.58    146.36 o 
  -8   5  16      152.64      245.30    159.83 o 
  -7   5  16      244.26      134.99     98.12 o 
  -6   5  16      346.37      394.23    114.95 o 
  -5   5  16      625.84      625.48    123.63 o 
  -4   5  16      139.82      339.98    109.05 o 
  -3   5  16      590.62      645.46    106.61 o 
  -2   5  16      806.96     1164.10    113.39 o 
  -1   5  16      106.37      179.56     81.44 o 
   0   5  16      987.00      989.60    110.85 o 
   1   5  16      299.22      265.80    110.21 o 
   2   5  16     1270.61     1399.90    120.51 o 
   3   5  16      153.59      439.22     90.60 o 
   4   5  16      575.50      665.23    151.01 o 
   5   5  16       22.27      -71.45    122.82 o 
   6   5  16      417.41       16.64    125.40 o 
   7   5  16        2.06     -112.11    111.60 o 
   8   5  16      247.88       67.51    136.13 o 
 -12   6  16     3437.20     3906.75    491.74 o 
 -11   6  16       28.91      142.15    124.30 o 
 -10   6  16     3476.82     3376.89    259.23 o 
  -9   6  16        9.78      -59.51    105.61 o 
  -8   6  16     4481.26     4414.25    429.73 o 
  -7   6  16      116.55      127.26    137.33 o 
  -6   6  16     3811.66     4136.44    241.80 o 
  -5   6  16        1.98       75.61    100.46 o 
  -4   6  16    10555.44    11292.00    372.62 o 
  -3   6  16      186.54      138.94    102.62 o 
  -2   6  16     5437.96     5828.85    333.31 o 
  -1   6  16        6.05     -111.99     74.66 o 
   0   6  16     4932.62     4359.47    180.41 o 
   1   6  16      140.19      -24.72     72.06 o 
   2   6  16     2435.59     2747.98    157.30 o 
   3   6  16      248.47      187.05    107.74 o 
   4   6  16     4185.01     3832.04    204.67 o 
   5   6  16       92.69      -25.52    121.55 o 
   6   6  16     1803.41     1933.13    341.03 o 
   7   6  16        0.98      -81.82    126.43 o 
   8   6  16     1407.22     1865.16    315.01 o 
 -11   7  16      158.68      264.90    142.63 o 
 -10   7  16       79.94       81.56    181.77 o 
  -9   7  16       55.37       64.59    163.71 o 
  -8   7  16      297.26      205.09    141.92 o 
  -7   7  16       52.08        1.56    126.60 o 
  -6   7  16      335.57      322.26    151.17 o 
  -5   7  16      148.51      151.04    101.62 o 
  -4   7  16      719.28      938.05    138.47 o 
  -3   7  16      177.23      173.44    108.18 o 
  -2   7  16      677.98      624.98    128.28 o 
  -1   7  16      519.46      374.30     93.14 o 
   0   7  16      282.66      328.42     87.03 o 
   1   7  16      168.39       14.76    173.62 o 
   2   7  16      280.83      333.65    146.45 o 
   3   7  16      337.14      400.68    163.93 o 
   4   7  16      172.66       99.24    115.55 o 
   5   7  16      301.25      302.62    123.21 o 
   6   7  16      102.00        4.11    133.66 o 
   7   7  16       88.34     -147.33    125.55 o 
 -10   8  16     1640.53     1310.95    286.64 o 
  -9   8  16     1927.95     2008.95    376.95 o 
  -8   8  16      249.56      333.29    170.51 o 
  -7   8  16     2147.26     2398.87    381.42 o 
  -6   8  16     1017.07     1344.50    201.73 o 
  -5   8  16     1694.33     1944.73    298.31 o 
  -4   8  16      818.91     1107.07    186.61 o 
  -3   8  16     3298.48     2973.22    244.98 o 
  -2   8  16      213.59      286.18    112.97 o 
  -1   8  16     1965.92     1789.80    198.04 o 
   0   8  16      390.99      315.19    122.73 o 
   1   8  16     1400.17     1563.19    165.99 o 
   2   8  16      802.75      876.38    140.09 o 
   3   8  16     1149.97     1345.94    158.54 o 
   4   8  16      437.09      317.60    124.62 o 
   5   8  16     1092.04     1024.78    158.74 o 
  -8   9  16       41.78       -2.79    191.28 o 
  -7   9  16      491.33      704.51    182.24 o 
  -6   9  16       80.36      -29.11    133.86 o 
  -5   9  16      206.97       92.37    153.61 o 
  -4   9  16        6.92     -146.49    129.40 o 
  -3   9  16      162.50      210.10    112.53 o 
  -2   9  16        0.03     -141.06     97.90 o 
  -1   9  16      156.61       74.46    108.49 o 
   0   9  16       13.25       43.22    108.32 o 
   1   9  16      378.08      361.25    126.69 o 
   2   9  16       52.22      179.74    226.38 o 
   3   9  16      292.02       80.33    125.14 o 
   4   9  16       51.32      317.64    169.53 o 
  -6  10  16      638.96      567.84    224.48 o 
  -5  10  16     1533.37     1782.88    246.83 o 
  -4  10  16      346.36      230.23    163.35 o 
  -3  10  16     1601.52     2032.15    237.23 o 
  -2  10  16      487.65      302.40    124.32 o 
  -1  10  16     1488.96     1551.03    173.61 o 
   0  10  16      322.97      208.23    121.41 o 
   1  10  16     1120.43     1241.92    167.38 o 
 -13   0  17      155.30     -104.47    226.81 o 
 -11   0  17      572.43      703.37    143.34 o 
  -9   0  17      833.17     1027.66    160.82 o 
  -7   0  17     3582.47     3923.05    185.96 o 
  -5   0  17     1033.92     1254.89    174.40 o 
  -3   0  17      222.23      156.53    134.00 o 
  -1   0  17     1625.39     1328.35    227.20 o 
   1   0  17     2137.80     2225.96    275.40 o 
   3   0  17     1106.49     1071.99    216.32 o 
   5   0  17      610.65      709.21    208.94 o 
   7   0  17      881.36      763.62    231.47 o 
   9   0  17      745.09      643.96    226.42 o 
 -13   1  17     3076.31     3290.27    204.92 o 
 -12   1  17      976.15     1022.39    139.30 o 
 -11   1  17     2969.88     2893.34    192.69 o 
 -10   1  17     2896.43     3058.48    158.40 o 
  -9   1  17     5984.37     6047.13    188.09 o 
  -8   1  17     1799.10     1871.23    113.61 o 
  -7   1  17     2428.21     2733.18    121.97 o 
  -6   1  17     1269.96     1469.79    140.32 o 
  -5   1  17     4736.76     4719.94    177.54 o 
  -4   1  17      367.88      277.79     85.22 o 
  -3   1  17     2724.85     3497.77    183.69 o 
  -2   1  17     1216.03     1480.01    187.63 o 
  -1   1  17     5426.81     5349.71    272.28 o 
   0   1  17     1656.99     1688.02    174.65 o 
   1   1  17     5721.96     4845.09    354.58 o 
   2   1  17      749.94      925.29    147.79 o 
   3   1  17     1134.04     1194.38    166.56 o 
   4   1  17      495.39      499.86    179.63 o 
   5   1  17     1587.97     1281.44    173.93 o 
   6   1  17      347.53      310.18    177.89 o 
   7   1  17     1623.71     1625.42    195.79 o 
   8   1  17      351.64      614.28    150.81 o 
   9   1  17     1225.23     1439.98    194.88 o 
 -13   2  17       35.38     -116.67    167.12 o 
 -12   2  17      488.97      696.24    139.31 o 
 -11   2  17        5.12      -34.13    120.28 o 
 -10   2  17     1424.41     1614.46    160.95 o 
  -9   2  17      169.95      126.42     88.08 o 
  -8   2  17     1229.69     1552.23    143.97 o 
  -7   2  17      333.39      391.03    103.96 o 
  -6   2  17      906.24     1063.49    106.02 o 
  -5   2  17       48.89      -23.86     70.95 o 
  -4   2  17      570.48      710.61    127.15 o 
  -3   2  17       15.71      -96.24     65.46 o 
  -2   2  17     1006.08     1460.93    130.13 o 
  -1   2  17      225.29      291.84    117.40 o 
   0   2  17      472.87      678.53    103.33 o 
   1   2  17      295.97      327.31     94.36 o 
   2   2  17      649.92      838.28    176.34 o 
   3   2  17      384.27      347.17    121.36 o 
   4   2  17      394.06      437.42    131.00 o 
   5   2  17      285.61      348.92    126.11 o 
   6   2  17      243.90      195.77    131.06 o 
   7   2  17      436.31      289.71    128.03 o 
   8   2  17      189.74       64.18    257.50 o 
 -13   3  17       65.20     -143.65     95.77 o 
 -12   3  17     2768.77     3128.23    212.55 o 
 -11   3  17        3.21     -126.82     93.21 o 
 -10   3  17     3354.74     3390.87    337.34 o 
  -9   3  17       50.31      -97.20     99.50 o 
  -8   3  17     3590.71     3734.86    193.83 o 
  -7   3  17       62.75      -19.57     87.48 o 
  -6   3  17     6032.35     6185.43    365.66 o 
  -5   3  17        0.13       -8.23     71.44 o 
  -4   3  17     6854.70     7347.85    233.44 o 
  -3   3  17      972.20      902.76    107.07 o 
  -2   3  17     2421.80     2944.37    190.29 o 
  -1   3  17      297.66      242.31     86.31 o 
   0   3  17     6183.42     5607.09    229.99 o 
   1   3  17        8.61      -86.53     90.34 o 
   2   3  17     3072.54     2921.75    172.45 o 
   3   3  17       41.79       -1.03     89.92 o 
   4   3  17     4766.07     4365.49    263.47 o 
   5   3  17       13.72       81.71    115.22 o 
   6   3  17     1391.64     1740.81    354.80 o 
   7   3  17       84.92     -119.80    115.13 o 
   8   3  17     2347.52     2206.56    232.27 o 
 -12   4  17      486.25      759.21    227.99 o 
 -11   4  17       14.86       14.38    100.77 o 
 -10   4  17      709.19      873.53    161.11 o 
  -9   4  17      249.20      263.26    250.71 o 
  -8   4  17      597.48      753.82    155.98 o 
  -7   4  17       35.13      -21.65     92.24 o 
  -6   4  17      988.30     1009.36    136.76 o 
  -5   4  17      266.56      192.35    106.24 o 
  -4   4  17     1450.78     1767.99    136.80 o 
  -3   4  17       12.02      -71.39     70.84 o 
  -2   4  17     1560.59     1533.05    123.09 o 
  -1   4  17       20.35       42.36     76.56 o 
   0   4  17      489.91      342.30    103.19 o 
   1   4  17      595.84      521.69    106.24 o 
   2   4  17      747.55      691.59    114.89 o 
   3   4  17      545.76      736.76    119.29 o 
   4   4  17      585.73      442.08    110.71 o 
   5   4  17      134.68       38.34     95.98 o 
   6   4  17      388.09      323.91    116.59 o 
   7   4  17      194.54      115.24    126.45 o 
   8   4  17       15.98     -113.84    110.88 o 
 -12   5  17     1510.26     1742.69    266.64 o 
 -11   5  17     3040.65     2967.73    248.68 o 
 -10   5  17     1075.76     1435.86    211.49 o 
  -9   5  17     2321.79     2548.44    239.22 o 
  -8   5  17      992.09     1181.04    309.75 o 
  -7   5  17     3606.71     3436.96    223.46 o 
  -6   5  17      668.59      839.96    133.02 o 
  -5   5  17     3146.19     3709.27    511.30 o 
  -4   5  17      916.82     1141.21    147.50 o 
  -3   5  17     3602.22     4024.37    346.85 o 
  -2   5  17     1124.78     1221.40    152.49 o 
  -1   5  17     4631.26     4317.65    204.39 o 
   0   5  17      637.64      521.82     97.53 o 
   1   5  17     2348.84     2281.99    155.63 o 
   2   5  17      948.47      879.82    123.72 o 
   3   5  17     2733.50     2636.85    180.75 o 
   4   5  17      862.65      929.86    131.59 o 
   5   5  17     2083.91     2045.36    173.05 o 
   6   5  17      400.64      246.69    112.29 o 
   7   5  17      940.61     1073.45    177.64 o 
 -11   6  17      665.11      779.13    171.08 o 
 -10   6  17      131.73      198.71    126.26 o 
  -9   6  17      688.46      692.93    181.20 o 
  -8   6  17       20.86      108.35    266.83 o 
  -7   6  17      563.96      750.76    170.96 o 
  -6   6  17       20.53      -83.60     88.38 o 
  -5   6  17      643.50      836.00    134.39 o 
  -4   6  17       17.96      -34.79     95.84 o 
  -3   6  17     1003.11     1301.78    150.14 o 
  -2   6  17        3.28      -86.41     90.55 o 
  -1   6  17      695.48      829.13    119.66 o 
   0   6  17       72.74      -12.67     75.64 o 
   1   6  17      669.54      555.66    124.10 o 
   2   6  17        4.57       91.64    108.37 o 
   3   6  17      529.70      442.40    110.83 o 
   4   6  17       14.54       43.15    310.52 o 
   5   6  17      334.50      100.33    225.85 o 
   6   6  17        1.74     -175.37    116.92 o 
 -10   7  17      961.83      839.54    348.20 o 
  -9   7  17     1830.56     1949.82    224.27 o 
  -8   7  17      703.33      640.93    174.59 o 
  -7   7  17     2214.84     2574.32    284.70 o 
  -6   7  17      521.01      652.87    165.04 o 
  -5   7  17     2775.63     3079.20    389.44 o 
  -4   7  17      714.94      871.76    176.36 o 
  -3   7  17     2625.11     2561.95    183.15 o 
  -2   7  17     1528.22     1681.25    170.05 o 
  -1   7  17     1813.27     1738.26    169.62 o 
   0   7  17      649.58      572.95    102.63 o 
   1   7  17     1445.98     1343.53    129.15 o 
   2   7  17      281.91      203.19     93.86 o 
   3   7  17     2108.88     2299.76    194.32 o 
   4   7  17      473.80      386.35    152.48 o 
   5   7  17      812.61      887.66    172.47 o 
  -8   8  17      204.11       40.01    140.20 o 
  -7   8  17      128.84      -71.27    133.15 o 
  -6   8  17      191.74      117.15    301.98 o 
  -5   8  17       28.52      -39.96    138.94 o 
  -4   8  17      176.62       70.70    105.95 o 
  -3   8  17       65.41       -3.68     97.82 o 
  -2   8  17       58.32      -51.50    102.41 o 
  -1   8  17      131.07      -54.61    106.40 o 
   0   8  17      175.26      269.35    114.72 o 
   1   8  17      186.31       62.67     86.62 o 
   2   8  17      229.32       66.24    109.30 o 
   3   8  17      113.22       90.61    116.02 o 
   4   8  17      325.06      181.55    121.47 o 
  -6   9  17     1284.75     1144.84    198.92 o 
  -5   9  17        3.58     -183.06    138.94 o 
  -4   9  17     2768.45     2731.82    249.40 o 
  -3   9  17        3.06       80.98    118.15 o 
  -2   9  17     2032.35     2271.44    195.26 o 
  -1   9  17       38.27     -145.10    108.32 o 
   0   9  17     2051.85     2294.20    198.15 o 
   1   9  17        0.50     -117.07    107.44 o 
   2   9  17     1471.38     1301.49    166.20 o 
 -12   0  18     2283.25     2438.45    219.28 o 
 -10   0  18     5098.47     5064.63    282.41 o 
  -8   0  18     4547.62     4709.06    264.04 o 
  -6   0  18    11508.61    11925.38    641.98 o 
  -4   0  18      468.88      367.04    159.63 o 
  -2   0  18     3332.37     3257.17    316.95 o 
   0   0  18     7891.70     8031.55    504.88 o 
   2   0  18     3659.87     3287.07    319.67 o 
   4   0  18     2435.56     1942.02    284.72 o 
   6   0  18     1793.21     2128.44    316.17 o 
 -12   1  18      326.97      307.45    156.41 o 
 -11   1  18      254.54      246.55     85.68 o 
 -10   1  18      192.36      159.64    153.44 o 
  -9   1  18      507.57      596.41    160.03 o 
  -8   1  18       26.84      -14.35     90.16 o 
  -7   1  18      557.16      583.03    116.56 o 
  -6   1  18     1002.04     1408.93    130.27 o 
  -5   1  18       18.33      -74.32     73.95 o 
  -4   1  18      558.63      522.20    104.25 o 
  -3   1  18       81.24       38.73    106.97 o 
  -2   1  18       55.67       76.22    102.71 o 
  -1   1  18      165.26      214.41    116.66 o 
   0   1  18      830.39      988.57    157.25 o 
   1   1  18       52.19       42.83    103.07 o 
   2   1  18      421.17      312.55    127.40 o 
   3   1  18       70.98       18.69    109.47 o 
   4   1  18      322.13      261.26    128.67 o 
   5   1  18       64.17      -37.23    108.27 o 
   6   1  18     1003.08      862.22    165.30 o 
   7   1  18       41.12      -87.08    115.59 o 
 -12   2  18     1622.61     1665.18    177.67 o 
 -11   2  18     2435.20     2765.63    227.03 o 
 -10   2  18      882.71      922.06    169.76 o 
  -9   2  18     3202.65     3235.17    183.40 o 
  -8   2  18      746.51      831.35    156.49 o 
  -7   2  18     3672.41     3814.77    198.55 o 
  -6   2  18     2016.58     2187.09    161.86 o 
  -5   2  18     4178.45     4346.83    189.36 o 
  -4   2  18     1343.51     1651.90    143.05 o 
  -3   2  18     2254.08     2353.20    199.83 o 
  -2   2  18      974.59     1135.08    146.24 o 
  -1   2  18     2102.73     2369.21    159.91 o 
   0   2  18     2381.63     2226.40    201.04 o 
   1   2  18     2486.03     2383.19    207.80 o 
   2   2  18      374.18      272.19    121.55 o 
   3   2  18     2806.29     2620.47    209.55 o 
   4   2  18     1123.46      912.43    166.54 o 
   5   2  18     1613.71     1920.60    207.70 o 
   6   2  18      487.53      364.84    137.35 o 
   7   2  18      918.23      806.15    162.69 o 
 -12   3  18        0.39      -40.20    117.75 o 
 -11   3  18      429.26      386.29    328.78 o 
 -10   3  18        9.37     -110.71    112.00 o 
  -9   3  18      610.43      903.87    310.91 o 
  -8   3  18      163.62       74.53     96.12 o 
  -7   3  18     1059.93     1100.54    139.48 o 
  -6   3  18        7.29      -81.69    116.33 o 
  -5   3  18     1693.71     2299.17    173.97 o 
  -4   3  18       20.63     -107.88     71.92 o 
  -3   3  18     1971.56     2271.03    155.76 o 
  -2   3  18       22.47       -8.77     79.94 o 
  -1   3  18     1522.34     1775.82    151.25 o 
   0   3  18      148.01      164.94     90.23 o 
   1   3  18      636.68      515.15    109.19 o 
   2   3  18        3.18      -37.79     98.89 o 
   3   3  18      894.36      677.51    144.37 o 
   4   3  18       43.67       62.85    108.30 o 
   5   3  18      491.49      414.69    139.79 o 
   6   3  18       84.94      -45.04    113.55 o 
   7   3  18      602.41      515.03    157.48 o 
 -11   4  18     2848.60     3123.57    332.86 o 
 -10   4  18      585.18      558.00    188.95 o 
  -9   4  18     1984.75     2187.56    415.99 o 
  -8   4  18     1175.88     1166.39    188.03 o 
  -7   4  18     2518.28     2735.73    177.33 o 
  -6   4  18      741.97      799.70    264.89 o 
  -5   4  18     3913.79     4120.43    210.58 o 
  -4   4  18     1447.31     1663.06    192.41 o 
  -3   4  18     3556.22     3807.20    171.46 o 
  -2   4  18      487.52      586.70     99.29 o 
  -1   4  18     3077.36     3102.70    179.79 o 
   0   4  18      552.55      514.61    111.21 o 
   1   4  18     1433.92     1471.58    141.22 o 
   2   4  18     1576.72     1388.68    142.76 o 
   3   4  18     2236.04     2265.87    171.13 o 
   4   4  18      587.97      676.15    126.66 o 
   5   4  18     1914.70     1829.46    203.83 o 
   6   4  18      370.28      271.82    133.81 o 
 -11   5  18      425.89      656.05    263.15 o 
 -10   5  18      128.58       64.55    333.65 o 
  -9   5  18      564.12      623.56    168.17 o 
  -8   5  18      633.14     1175.46    293.82 o 
  -7   5  18      580.29      637.69    127.75 o 
  -6   5  18      744.25      703.69    130.56 o 
  -5   5  18      205.68      165.26    110.48 o 
  -4   5  18      683.07     1061.98    143.86 o 
  -3   5  18      134.69      221.53    118.86 o 
  -2   5  18      833.07      923.26    112.24 o 
  -1   5  18      107.17       39.24     87.43 o 
   0   5  18      230.06      350.64    107.84 o 
   1   5  18      137.90       66.97     86.36 o 
   2   5  18      491.84      359.11    105.76 o 
   3   5  18      159.09      181.54     92.61 o 
   4   5  18      507.60      461.41    111.78 o 
   5   5  18       63.68      -51.16     90.66 o 
   6   5  18      167.53      125.52    111.29 o 
 -10   6  18     2809.34     2923.58    251.15 o 
  -9   6  18        0.30      -48.19    126.16 o 
  -8   6  18     2747.68     3006.87    250.56 o 
  -7   6  18       37.72      -35.85    129.29 o 
  -6   6  18     3706.49     3610.12    206.47 o 
  -5   6  18        0.76      -89.03     96.25 o 
  -4   6  18     3214.55     3294.96    201.01 o 
  -3   6  18       23.83       -3.73    111.56 o 
  -2   6  18     4115.63     4017.16    219.02 o 
  -1   6  18        7.24     -109.29     72.86 o 
   0   6  18     2476.72     2434.52    155.31 o 
   1   6  18        2.02     -122.44     81.62 o 
   2   6  18     2192.46     2138.97    171.62 o 
   3   6  18       27.59      -11.36     86.19 o 
   4   6  18     1699.65     1449.46    153.85 o 
   5   6  18       11.29     -134.89     89.93 o 
  -8   7  18      105.50      -17.07    134.63 o 
  -7   7  18        4.32       -9.38    240.82 o 
  -6   7  18      311.68      309.31    116.88 o 
  -5   7  18       10.95      -77.98     97.45 o 
  -4   7  18      273.62      238.81    116.44 o 
  -3   7  18       49.64       15.78    107.54 o 
  -2   7  18      384.62      331.01    150.89 o 
  -1   7  18       50.55      -28.00    103.13 o 
   0   7  18      422.70      296.05     97.08 o 
   1   7  18        7.23      -32.45     80.48 o 
   2   7  18      413.06      270.63    106.75 o 
   3   7  18       13.15       48.19     94.65 o 
  -6   8  18      818.50     1303.60    242.17 o 
  -5   8  18      997.43     1196.86    221.23 o 
  -4   8  18      614.82      524.16    146.51 o 
  -3   8  18     1815.89     1971.71    187.14 o 
  -2   8  18      638.79      796.29    149.09 o 
  -1   8  18     1300.55     1381.35    167.26 o 
   0   8  18      445.88      199.65    119.90 o 
   1   8  18     1149.86     1135.32    128.50 o 
 -11   0  19      629.37      601.77    155.54 o 
  -9   0  19      334.23      455.21    168.55 o 
  -7   0  19      325.81      126.62    173.62 o 
  -5   0  19      166.33      109.92    168.96 o 
  -3   0  19       75.54       66.80    152.25 o 
  -1   0  19       78.44      122.35    169.35 o 
   1   0  19      587.82      700.66    203.12 o 
   3   0  19      273.27      149.54    172.45 o 
   5   0  19      317.16      484.34    204.28 o 
 -11   1  19     2399.67     2747.49    229.12 o 
 -10   1  19     1118.20     1162.58    406.08 o 
  -9   1  19     2724.75     2951.57    231.01 o 
  -8   1  19      547.42      624.77    180.61 o 
  -7   1  19     2733.18     3232.88    214.14 o 
  -6   1  19     2003.41     2709.95    516.34 o 
  -5   1  19     6554.93     6985.10    330.49 o 
  -4   1  19      235.84      208.77    119.98 o 
  -3   1  19      500.23      506.32    133.12 o 
  -2   1  19      573.94      554.86    170.52 o 
  -1   1  19     4237.22     4124.78    264.52 o 
   0   1  19      675.19      568.76    138.50 o 
   1   1  19     2704.41     2441.56    217.73 o 
   2   1  19      679.76      691.98    150.21 o 
   3   1  19     1821.45     1744.89    202.96 o 
   4   1  19      648.77      485.40    141.72 o 
   5   1  19     1673.42     1687.46    203.80 o 
   6   1  19      395.22      403.89    151.02 o 
 -11   2  19      270.98      240.23    198.48 o 
 -10   2  19      477.76      549.41    202.74 o 
  -9   2  19       39.75      -27.23     94.65 o 
  -8   2  19      480.90      681.73    119.58 o 
  -7   2  19        2.78      -38.64     90.89 o 
  -6   2  19      553.92      850.72    147.68 o 
  -5   2  19      203.54      115.04     92.71 o 
  -4   2  19      229.06      290.41     98.32 o 
  -3   2  19      322.14      321.41    133.14 o 
  -2   2  19      695.48      830.80    176.53 o 
  -1   2  19      333.25      185.59    120.26 o 
   0   2  19     1006.86     1168.52    317.13 o 
   1   2  19      201.06       72.32    116.94 o 
   2   2  19      436.86      475.96    137.37 o 
   3   2  19      269.34      126.64    123.31 o 
   4   2  19      205.15      110.73    157.30 o 
   5   2  19      102.86      -18.30    116.88 o 
   6   2  19      264.07      169.84    142.48 o 
 -11   3  19       44.47      103.18    129.92 o 
 -10   3  19     2683.48     3297.72    252.37 o 
  -9   3  19       21.43      -17.91    103.92 o 
  -8   3  19     1639.09     1760.98    309.16 o 
  -7   3  19       15.56       -2.45    144.34 o 
  -6   3  19     3920.73     4458.07    220.57 o 
  -5   3  19        6.88     -149.70     99.80 o 
  -4   3  19     4919.22     5244.71    230.69 o 
  -3   3  19       88.71      239.25     99.13 o 
  -2   3  19     4771.81     4916.39    219.87 o 
  -1   3  19        1.76      -38.73     87.39 o 
   0   3  19     2552.39     2428.69    214.98 o 
   1   3  19       50.95      -21.69    100.50 o 
   2   3  19     1539.23     1387.93    181.49 o 
   3   3  19      211.04      120.59    117.75 o 
   4   3  19     2338.18     2650.54    228.91 o 
   5   3  19        7.46      -81.21    115.45 o 
 -10   4  19      305.47      334.47    147.67 o 
  -9   4  19      147.37      228.87    139.02 o 
  -8   4  19      534.58      650.29    126.59 o 
  -7   4  19      186.87       63.09    120.79 o 
  -6   4  19      835.77     1177.99    225.50 o 
  -5   4  19      376.01      379.29    115.16 o 
  -4   4  19     1285.72     1270.50    150.91 o 
  -3   4  19      478.68      558.84    115.08 o 
  -2   4  19      901.83      857.94    125.08 o 
  -1   4  19      255.66       58.36     93.06 o 
   0   4  19      688.37      750.92    151.00 o 
   1   4  19      226.36      154.62     99.63 o 
   2   4  19      199.95      198.02    121.23 o 
   3   4  19      164.24      109.17    124.58 o 
   4   4  19      120.28      138.67    136.91 o 
   5   4  19      130.86       48.34    250.71 o 
  -9   5  19     1108.44     1191.52    321.20 o 
  -8   5  19      342.65      181.43    306.83 o 
  -7   5  19     2379.91     2592.68    188.99 o 
  -6   5  19      811.48      850.28    141.49 o 
  -5   5  19     2089.55     2351.56    187.13 o 
  -4   5  19      318.37      163.60    116.15 o 
  -3   5  19     2654.86     2763.99    198.66 o 
  -2   5  19      368.72      330.92    151.23 o 
  -1   5  19     2699.61     2574.82    171.08 o 
   0   5  19      431.26      440.93    110.35 o 
   1   5  19     1520.40     1460.21    152.93 o 
   2   5  19      434.92      333.27    113.92 o 
   3   5  19     1259.72     1124.65    146.97 o 
   4   5  19      263.26      327.71    118.19 o 
  -8   6  19       44.15      -14.11    155.55 o 
  -7   6  19      199.82      226.64    152.84 o 
  -6   6  19       32.53      -43.26    175.52 o 
  -5   6  19      289.52      302.91    117.88 o 
  -4   6  19       33.33      -22.38    104.43 o 
  -3   6  19      420.25      509.57    202.32 o 
  -2   6  19        6.18     -156.66    104.44 o 
  -1   6  19      385.68      319.46    138.22 o 
   0   6  19        4.33      -69.81     94.09 o 
   1   6  19      317.61      306.35    124.07 o 
   2   6  19       24.81      -36.48     89.92 o 
   3   6  19      231.70      127.33    107.88 o 
  -6   7  19      546.02      397.32    159.66 o 
  -5   7  19     1878.87     2038.10    188.97 o 
  -4   7  19      473.01      430.56    137.36 o 
  -3   7  19     1625.96     1822.07    177.37 o 
  -2   7  19      436.24      421.76    146.83 o 
  -1   7  19     1672.58     1674.08    176.14 o 
   0   7  19      452.19      354.06    125.34 o 
   1   7  19      765.30      606.82    117.95 o 
  -6   0  20     4215.50     4302.78    370.51 o 
  -4   0  20     4488.93     4521.05    380.22 o 
  -2   0  20      301.61      172.45    180.22 o 
   0   0  20     5015.55     4457.75    380.99 o 
   2   0  20     1644.97     2067.08    316.95 o 
   4   0  20     2774.80     2464.81    332.87 o 
 -10   1  20      486.37      821.10    186.42 o 
  -9   1  20       54.54        8.93    131.67 o 
  -8   1  20      627.34      805.95    217.49 o 
  -7   1  20      256.81      142.16    182.16 o 
  -6   1  20      214.38      246.36    131.09 o 
  -5   1  20       66.98      -25.95    158.85 o 
  -4   1  20      235.47      117.01    126.60 o 
  -3   1  20       45.75     -122.16     94.88 o 
  -2   1  20      441.29      353.83    133.82 o 
  -1   1  20       42.06       30.34    114.62 o 
   0   1  20       47.26      -25.66    106.83 o 
   1   1  20      295.76      280.34    147.98 o 
   2   1  20      601.73      543.12    148.66 o 
   3   1  20      213.90      145.04    126.68 o 
   4   1  20      491.10      444.06    147.28 o 
 -10   2  20     1139.92     1281.63    192.16 o 
  -9   2  20     2415.02     2516.85    265.30 o 
  -8   2  20      414.57      444.22    290.54 o 
  -7   2  20     1156.89     1502.15    187.22 o 
  -6   2  20     1046.09     1242.81    393.83 o 
  -5   2  20     2655.80     2771.66    310.74 o 
  -4   2  20      707.80      807.87    248.97 o 
  -3   2  20      979.53     1090.06    166.55 o 
  -2   2  20     1131.18      913.90    160.76 o 
  -1   2  20     2554.93     2439.48    222.40 o 
   0   2  20      730.13      592.28    149.27 o 
   1   2  20     1470.49     1707.62    198.01 o 
   2   2  20      190.66      -29.89    133.99 o 
   3   2  20      893.50      748.56    162.30 o 
   4   2  20      414.78      285.86    134.68 o 
  -9   3  20      644.91      752.73    133.19 o 
  -8   3  20        8.98      -10.02    109.87 o 
  -7   3  20     1352.60     1809.23    192.59 o 
  -6   3  20       97.55      144.86    120.60 o 
  -5   3  20      884.65     1249.97    181.97 o 
  -4   3  20       16.16        1.04    158.07 o 
  -3   3  20     1174.58     1265.24    138.83 o 
  -2   3  20        8.50     -155.98    104.98 o 
  -1   3  20     1523.58     1622.06    218.67 o 
   0   3  20       25.24      -17.73    105.61 o 
   1   3  20     1260.52     1020.91    171.36 o 
   2   3  20       62.78       88.37    120.62 o 
   3   3  20      407.68      288.22    142.11 o 
  -8   4  20      746.09      639.73    269.06 o 
  -7   4  20     1090.51     1504.09    190.56 o 
  -6   4  20      363.63      258.64    120.08 o 
  -5   4  20     1393.15     1387.70    176.81 o 
  -4   4  20      491.59      412.37    230.32 o 
  -3   4  20     1556.10     1872.92    420.26 o 
  -2   4  20      516.32      507.33    112.57 o 
  -1   4  20     2052.03     2089.44    169.76 o 
   0   4  20      756.17      522.23    140.94 o 
   1   4  20     1290.21     1154.45    277.32 o 
   2   4  20      551.94      305.90    145.42 o 
   3   4  20      507.85      384.47    148.60 o 
  -7   5  20      299.27      218.64    172.30 o 
  -6   5  20      402.78      417.05    124.77 o 
  -5   5  20       64.67      -56.16     99.34 o 
  -4   5  20      399.24      494.73    185.45 o 
  -3   5  20      108.53       25.52    117.52 o 
  -2   5  20      295.67      447.18    147.75 o 
  -1   5  20       97.00       12.65     85.50 o 
   0   5  20      349.98      248.45    108.59 o 
   1   5  20      124.54      -10.54     90.94 o 
   2   5  20      255.90      225.34    137.70 o 
  -5   6  20       76.64     -112.32    105.38 o 
  -4   6  20     1860.48     1992.97    294.04 o 
  -3   6  20       14.38      -79.85    148.17 o 
  -2   6  20     2167.24     2478.64    258.87 o 
  -1   6  20        4.05     -113.61    118.76 o 
  -5   0  21      696.78      992.76    230.69 o 
  -3   0  21      376.80      234.21    179.44 o 
  -1   0  21      392.52      540.27    208.17 o 
   1   0  21       45.27      -15.53    166.63 o 
  -7   1  21     1875.83     1624.29    280.06 o 
  -6   1  21      751.40      750.41    236.52 o 
  -5   1  21     1875.54     1930.90    207.86 o 
  -4   1  21      799.43      673.30    153.21 o 
  -3   1  21     1765.26     1692.25    202.17 o 
  -2   1  21      110.27        4.57    114.85 o 
  -1   1  21     1319.21     1147.23    172.07 o 
   0   1  21      413.23      193.29    141.95 o 
   1   1  21      957.56      730.09    157.09 o 
   2   1  21      346.60      180.16    132.71 o 
  -7   2  21      629.09      732.55    218.27 o 
  -6   2  21      870.36     1194.75    250.93 o 
  -5   2  21       56.23      -55.15    172.83 o 
  -4   2  21      481.01      569.67    145.57 o 
  -3   2  21       76.80      -99.34    169.55 o 
  -2   2  21      318.01      169.51    125.87 o 
  -1   2  21      297.56      136.49    208.57 o 
   0   2  21      668.08      756.49    162.83 o 
   1   2  21        3.30      -75.74    115.72 o 
   2   2  21      484.86      370.89    148.76 o 
  -7   3  21        1.43      349.94    136.91 o 
  -6   3  21     2507.57     2750.45    213.00 o 
  -5   3  21       40.32       95.55    193.81 o 
  -4   3  21      749.30      693.67    221.37 o 
  -3   3  21       70.36       42.04    118.36 o 
  -2   3  21     1860.96     1795.75    222.17 o 
  -1   3  21      187.33       91.18    132.27 o 
   0   3  21     2215.11     1613.10    199.66 o 
   1   3  21       33.80      -60.52    192.08 o 
  -5   4  21      172.24      151.97    140.99 o 
  -4   4  21      478.54      533.68    147.33 o 
  -3   4  21      229.61      211.13    135.81 o 
  -2   4  21      519.06      525.20    154.83 o 
  -1   4  21       56.03       -3.47    119.83 o 
  -4   0  22     2549.95     2580.54    327.05 o 
  -2   0  22     1840.68     1465.06    273.45 o 
  -3   1  22      160.94       73.25    123.86 o 
                                                 
